# Supplementary material for: 4′-(Morpholino­meth­yl)biphenyl-2-carbonitrile
Source: Acta Crystallogr Sect E Struct Rep Online. 2010 Jul 3;66(Pt 8):o1884. doi: 10.1107/S1600536810025109 (PMC3007454; doi:10.1107/S1600536810025109)
Supplement: Supplementary file 1 [file e-66-o1884-sup1.cif]

##############################################################################
###                                                                        ###
###        Electronic paper (Acta Crystallographica Section E)             ###
###                                                                        ###
##############################################################################
#                                                                            #
# This CIF contains the data in a paper accepted for publication in Acta     #
# Crystallographica Section E. It conforms to the requirements of Notes      #
# for Authors for Section E, and has been peer reviewed under the auspices   #
# of the IUCr Commission on Journals.                                        #
#                                                                            #
# Full details of the Crystallographic Information File format               #
# are given in the paper "The Crystallographic Information File (CIF):       #
# a New Standard Archive File for Crystallography" by S. R. Hall, F. H.      #
# Allen and I. D. Brown [Acta Cryst. (1991), A47, 655-685].                  #
#                                                                            #
# The current version of the core CIF dictionary is obtainable from          #
# ftp://ftp.iucr.org/pub/cif_core.dic. The current version number is 2.4.    #
#                                                                            #
# Software is freely available for graphical display of the structure(s) in  #
# this CIF.  For information consult the CIF home page http://www.iucr.org/  #
# cif/home.html                                                              #
#                                                                            #
# This file may be used for bona fide research purposes within the           #
# scientific community so long as proper attribution is given to the journal # 
# article from which it was obtained.                                        #
#                                                                            #
##############################################################################
                                             
data_I
_audit_creation_method     SHELXL-97
_chemical_name_systematic
;
4'-(Morpholinomethyl)biphenyl-2-carbonitrile
;
_chemical_name_common     ?
_chemical_formula_moiety     'C18 H18 N2 O'
_chemical_formula_sum     'C18 H18 N2 O'
_chemical_formula_iupac     'C18 H18 N2 O'
_chemical_formula_weight     278.34
_chemical_melting_point     ?
_symmetry_cell_setting     monoclinic
_symmetry_space_group_name_H-M     'P 21/n'
_symmetry_space_group_name_Hall     '-P 2yn'
loop_
    _symmetry_equiv_pos_as_xyz
    'x, y, z'
    '-x+1/2, y+1/2, -z+1/2'
    '-x, -y, -z'
    'x-1/2, -y-1/2, z-1/2'
_cell_length_a     10.924(6)
_cell_length_b     10.891(5)
_cell_length_c     12.943(7)
_cell_angle_alpha     90.00
_cell_angle_beta     93.269(7)
_cell_angle_gamma     90.00
_cell_volume     1537.4(13)
_cell_formula_units_Z     4
_cell_measurement_reflns_used     3548
_cell_measurement_theta_min     2.3741
_cell_measurement_theta_max     27.4391
_cell_measurement_temperature     293(2)
_exptl_crystal_description     'Prism'
_exptl_crystal_colour     'Colourless'
_exptl_crystal_size_max     0.20
_exptl_crystal_size_mid     0.20
_exptl_crystal_size_min     0.20
_exptl_crystal_density_diffrn     1.203
_exptl_crystal_density_meas     ?
_exptl_crystal_density_method     'not measured'
_exptl_crystal_F_000     592
_exptl_absorpt_coefficient_mu     0.075
_exptl_absorpt_correction_type     multi-scan
_exptl_absorpt_process_details     '(CrystalClear; Rigaku, 2005)'
_exptl_absorpt_correction_T_min     0.985
_exptl_absorpt_correction_T_max     0.985
_exptl_special_details
;
;
_diffrn_ambient_temperature     293(2)
_diffrn_radiation_type     MoK\a
_diffrn_radiation_wavelength     0.71073
_diffrn_radiation_source     'fine-focus sealed tube'
_diffrn_radiation_monochromator     graphite
_diffrn_measurement_device_type     'Rigaku SCXmini diffractometer'
_diffrn_measurement_method     '\w scans'
_diffrn_detector_area_resol_mean     13.6612
_diffrn_reflns_number     16364
_diffrn_reflns_av_R_equivalents     0.0415
_diffrn_reflns_av_sigmaI/netI     0.0317
_diffrn_reflns_theta_min     2.37
_diffrn_reflns_theta_max     27.45
_diffrn_reflns_theta_full     27.45
_diffrn_measured_fraction_theta_max     0.995
_diffrn_measured_fraction_theta_full     0.995
_diffrn_reflns_limit_h_min     -14
_diffrn_reflns_limit_h_max     14
_diffrn_reflns_limit_k_min     -14
_diffrn_reflns_limit_k_max     14
_diffrn_reflns_limit_l_min     -16
_diffrn_reflns_limit_l_max     16
_diffrn_standards_number     0
_diffrn_standards_interval_count     .
_diffrn_standards_interval_time     .
_diffrn_standards_decay_%     ?
_refine_special_details
;
Refinement of <i>F</i>^2^ against ALL reflections. The weighted <i>R</i>-factor
<i>wR</i> and goodness of fit <i>S</i> are based on <i>F</i>^2^, conventional
<i>R</i>-factors <i>R</i> are based on <i>F</i>, with <i>F</i> set to zero for
negative <i>F</i>^2^. The threshold expression of <i>F</i>^2^ >
\s(<i>F</i>^2^) is used only for calculating <i>R</i>-factors(gt) <i>etc</i>.
and is not relevant to the choice of reflections for refinement.
<i>R</i>-factors based on <i>F</i>^2^ are statistically about twice as large
as those based on <i>F</i>, and <i>R</i>- factors based on ALL data will be
even larger.
;
_reflns_number_total     3493
_reflns_number_gt     2757
_reflns_threshold_expression     I>2\s(I)
_refine_ls_structure_factor_coef     Fsqd
_refine_ls_matrix_type     full
_refine_ls_R_factor_all     0.0726
_refine_ls_R_factor_gt     0.0531
_refine_ls_wR_factor_gt     0.1224
_refine_ls_wR_factor_ref     0.1379
_refine_ls_goodness_of_fit_ref     1.102
_refine_ls_restrained_S_all     1.102
_refine_ls_number_reflns     3493
_refine_ls_number_parameters     190
_refine_ls_number_restraints     0
_refine_ls_hydrogen_treatment     constr
_refine_ls_weighting_scheme     calc
_refine_ls_weighting_details
         'calc w=1/[\s^2^(Fo^2^)+(0.0609P)^2^+0.1520P] where P=(Fo^2^+2Fc^2^)/3'
_atom_sites_solution_hydrogens     geom
_atom_sites_solution_primary     direct
_atom_sites_solution_secondary     difmap
_refine_ls_shift/su_max     0.000
_refine_ls_shift/su_mean     0.000
_refine_diff_density_max     0.136
_refine_diff_density_min     -0.145
_refine_ls_extinction_method     none
_refine_ls_extinction_coef     ?
loop_
    _atom_type_symbol
    _atom_type_description
    _atom_type_scat_dispersion_real
    _atom_type_scat_dispersion_imag
    _atom_type_scat_source
    'C' 'C' 0.0033 0.0016
                         'International Tables Vol C Tables 4.2.6.8 and 6.1.1.4'
    'H' 'H' 0.0000 0.0000
                         'International Tables Vol C Tables 4.2.6.8 and 6.1.1.4'
    'N' 'N' 0.0061 0.0033
                         'International Tables Vol C Tables 4.2.6.8 and 6.1.1.4'
    'O' 'O' 0.0106 0.0060
                         'International Tables Vol C Tables 4.2.6.8 and 6.1.1.4'
_computing_data_collection     'CrystalClear (Rigaku, 2005)'
_computing_cell_refinement     'CrystalClear (Rigaku, 2005)'
_computing_data_reduction     'CrystalClear (Rigaku, 2005)'
_computing_structure_solution     'SHELXS97 (Sheldrick, 2008)'
_computing_structure_refinement     'SHELXL97 (Sheldrick, 2008)'
_computing_molecular_graphics     'SHELXTL (Sheldrick, 2008)'
_computing_publication_material     'SHELXL97 (Sheldrick, 2008)'
loop_
    _atom_site_type_symbol
    _atom_site_label
    _atom_site_fract_x
    _atom_site_fract_y
    _atom_site_fract_z
    _atom_site_U_iso_or_equiv
    _atom_site_adp_type
    _atom_site_calc_flag
    _atom_site_refinement_flags
    _atom_site_occupancy
    _atom_site_disorder_assembly
    _atom_site_disorder_group
    C C5 1.14259(16) 0.82069(14) 0.13367(14) 0.0528(4) Uani d . 1 . .
    H H5A 1.1325 0.8304 0.0600 0.063 Uiso d R 1 . .
    H H5B 1.2288 0.8226 0.1527 0.063 Uiso d R 1 . .
    C C9 0.97335(13) 1.12626(12) 0.28571(10) 0.0365(3) Uani d . 1 . .
    N N2 1.09293(12) 0.70241(11) 0.16311(10) 0.0448(3) Uani d . 1 . .
    C C12 0.92172(13) 1.23165(12) 0.34199(11) 0.0380(3) Uani d . 1 . .
    C C17 0.82704(13) 1.30573(13) 0.29907(11) 0.0395(3) Uani d . 1 . .
    C C7 1.04111(15) 0.91490(13) 0.28539(12) 0.0459(4) Uani d . 1 . .
    H H7A 1.0501 0.8374 0.3203 0.055 Uiso d R 1 . .
    C C10 1.01117(14) 1.13799(13) 0.18511(11) 0.0420(3) Uani d . 1 . .
    H H10A 1.0006 1.2150 0.1497 0.050 Uiso d R 1 . .
    C C6 1.08033(14) 0.92683(13) 0.18531(12) 0.0421(4) Uani d . 1 . .
    O O1 1.00038(13) 0.45991(10) 0.13465(10) 0.0654(4) Uani d . 1 . .
    C C16 0.78280(14) 1.40534(14) 0.35368(13) 0.0484(4) Uani d . 1 . .
    H H16A 0.7205 1.4542 0.3238 0.058 Uiso calc R 1 . .
    C C18 0.76939(14) 1.27795(14) 0.19868(13) 0.0471(4) Uani d . 1 . .
    C C11 1.06370(14) 1.03952(14) 0.13615(12) 0.0452(4) Uani d . 1 . .
    H H11A 1.0885 1.0491 0.0666 0.054 Uiso d R 1 . .
    C C8 0.98879(15) 1.01272(13) 0.33456(12) 0.0439(4) Uani d . 1 . .
    H H8A 0.9631 1.0025 0.4038 0.053 Uiso d R 1 . .
    C C13 0.96826(16) 1.26019(14) 0.44174(12) 0.0493(4) Uani d . 1 . .
    H H13A 1.0335 1.2114 0.4731 0.059 Uiso d R 1 . .
    C C4 0.97391(15) 0.67913(14) 0.11041(14) 0.0505(4) Uani d . 1 . .
    H H4A 0.9831 0.6723 0.0373 0.061 Uiso d R 1 . .
    H H4B 0.9195 0.7463 0.1219 0.061 Uiso d R 1 . .
    C C14 0.92365(18) 1.35790(16) 0.49598(13) 0.0576(5) Uani d . 1 . .
    H H14A 0.9561 1.3749 0.5650 0.069 Uiso d R 1 . .
    C C15 0.83137(17) 1.43118(15) 0.45173(14) 0.0556(4) Uani d . 1 . .
    H H15A 0.8015 1.4998 0.4894 0.067 Uiso d R 1 . .
    N N1 0.71962(15) 1.25687(16) 0.12030(12) 0.0694(5) Uani d . 1 . .
    C C1 1.17405(17) 0.59987(15) 0.14313(16) 0.0639(5) Uani d . 1 . .
    H H1A 1.2532 0.6137 0.1773 0.077 Uiso d R 1 . .
    H H1B 1.1843 0.5923 0.0702 0.077 Uiso d R 1 . .
    C C3 0.92168(18) 0.56140(15) 0.14975(17) 0.0666(5) Uani d . 1 . .
    H H3A 0.9090 0.5703 0.2222 0.080 Uiso d R 1 . .
    H H3B 0.8435 0.5460 0.1144 0.080 Uiso d R 1 . .
    C C2 1.1182(2) 0.48294(16) 0.18227(17) 0.0732(6) Uani d . 1 . .
    H H2A 1.1716 0.4151 0.1701 0.088 Uiso d R 1 . .
    H H2B 1.1113 0.4901 0.2556 0.088 Uiso d R 1 . .
loop_
    _atom_site_aniso_label
    _atom_site_aniso_U_11
    _atom_site_aniso_U_22
    _atom_site_aniso_U_33
    _atom_site_aniso_U_12
    _atom_site_aniso_U_13
    _atom_site_aniso_U_23
    C5 0.0498(10) 0.0402(8) 0.0696(11) -0.0040(7) 0.0130(8) -0.0107(7)
    C9 0.0376(8) 0.0340(7) 0.0373(7) -0.0013(6) -0.0025(6) -0.0027(6)
    N2 0.0462(7) 0.0338(6) 0.0542(8) 0.0031(5) 0.0015(6) -0.0064(5)
    C12 0.0419(8) 0.0338(7) 0.0384(7) -0.0034(6) 0.0017(6) -0.0004(6)
    C17 0.0372(8) 0.0379(8) 0.0434(8) -0.0038(6) 0.0033(6) -0.0002(6)
    C7 0.0559(10) 0.0331(8) 0.0487(9) -0.0002(6) 0.0027(7) 0.0025(6)
    C10 0.0462(9) 0.0363(7) 0.0437(8) 0.0003(6) 0.0034(6) 0.0035(6)
    C6 0.0402(8) 0.0353(8) 0.0511(9) -0.0045(6) 0.0041(6) -0.0060(6)
    O1 0.0846(10) 0.0374(6) 0.0742(9) -0.0038(6) 0.0041(7) -0.0066(5)
    C16 0.0425(9) 0.0417(8) 0.0617(10) 0.0020(6) 0.0078(7) -0.0027(7)
    C18 0.0405(9) 0.0480(9) 0.0525(9) 0.0043(7) -0.0011(7) -0.0003(7)
    C11 0.0488(9) 0.0445(9) 0.0431(8) -0.0032(7) 0.0101(7) 0.0000(6)
    C8 0.0540(9) 0.0395(8) 0.0381(8) -0.0013(7) 0.0018(6) 0.0007(6)
    C13 0.0590(10) 0.0444(9) 0.0433(8) 0.0013(7) -0.0068(7) -0.0042(7)
    C4 0.0464(9) 0.0406(8) 0.0644(10) 0.0029(7) 0.0015(7) -0.0049(7)
    C14 0.0777(13) 0.0520(10) 0.0428(9) -0.0052(9) 0.0003(8) -0.0113(7)
    C15 0.0628(11) 0.0451(9) 0.0603(11) -0.0028(8) 0.0164(8) -0.0150(8)
    N1 0.0603(10) 0.0852(12) 0.0608(10) 0.0075(8) -0.0139(8) -0.0089(8)
    C1 0.0558(11) 0.0444(10) 0.0903(14) 0.0115(8) -0.0053(10) -0.0108(9)
    C3 0.0625(12) 0.0464(10) 0.0923(15) -0.0088(8) 0.0161(10) -0.0087(9)
    C2 0.0919(16) 0.0431(10) 0.0824(14) 0.0137(10) -0.0138(12) -0.0018(9)
_geom_special_details
;
All e.s.d.'s (except the e.s.d. in the dihedral angle between two l.s. planes)
are estimated using the full covariance matrix. The cell e.s.d.'s are taken
into account individually in the estimation of e.s.d.'s in distances, angles
and torsion angles; correlations between e.s.d.'s in cell parameters are only
used when they are defined by crystal symmetry. An approximate (isotropic)
treatment of cell e.s.d.'s is used for estimating e.s.d.'s involving l.s.
planes.
;
loop_
    _geom_bond_atom_site_label_1
    _geom_bond_atom_site_label_2
    _geom_bond_site_symmetry_2
    _geom_bond_distance
    _geom_bond_publ_flag
    C5 N2 . 1.457(2) ?
    C5 C6 . 1.516(2) ?
    C5 H5A . 0.9600 ?
    C5 H5B . 0.9601 ?
    C9 C10 . 1.394(2) ?
    C9 C8 . 1.395(2) ?
    C9 C12 . 1.4877(19) ?
    N2 C4 . 1.456(2) ?
    N2 C1 . 1.458(2) ?
    C12 C13 . 1.395(2) ?
    C12 C17 . 1.401(2) ?
    C17 C16 . 1.396(2) ?
    C17 C18 . 1.443(2) ?
    C7 C8 . 1.381(2) ?
    C7 C6 . 1.393(2) ?
    C7 H7A . 0.9601 ?
    C10 C11 . 1.387(2) ?
    C10 H10A . 0.9600 ?
    C6 C11 . 1.390(2) ?
    O1 C2 . 1.417(3) ?
    O1 C3 . 1.421(2) ?
    C16 C15 . 1.376(2) ?
    C16 H16A . 0.9300 ?
    C18 N1 . 1.146(2) ?
    C11 H11A . 0.9601 ?
    C8 H8A . 0.9599 ?
    C13 C14 . 1.379(2) ?
    C13 H13A . 0.9600 ?
    C4 C3 . 1.504(2) ?
    C4 H4A . 0.9600 ?
    C4 H4B . 0.9600 ?
    C14 C15 . 1.384(3) ?
    C14 H14A . 0.9600 ?
    C15 H15A . 0.9600 ?
    C1 C2 . 1.512(3) ?
    C1 H1A . 0.9600 ?
    C1 H1B . 0.9599 ?
    C3 H3A . 0.9601 ?
    C3 H3B . 0.9599 ?
    C2 H2A . 0.9600 ?
    C2 H2B . 0.9599 ?
loop_
    _geom_angle_atom_site_label_1
    _geom_angle_atom_site_label_2
    _geom_angle_atom_site_label_3
    _geom_angle_site_symmetry_1
    _geom_angle_site_symmetry_3
    _geom_angle
    _geom_angle_publ_flag
    N2 C5 C6 . . 112.08(13) ?
    N2 C5 H5A . . 109.5 ?
    C6 C5 H5A . . 109.0 ?
    N2 C5 H5B . . 109.0 ?
    C6 C5 H5B . . 109.2 ?
    H5A C5 H5B . . 108.0 ?
    C10 C9 C8 . . 118.04(13) ?
    C10 C9 C12 . . 121.83(12) ?
    C8 C9 C12 . . 120.10(13) ?
    C4 N2 C5 . . 111.55(13) ?
    C4 N2 C1 . . 108.61(12) ?
    C5 N2 C1 . . 113.06(14) ?
    C13 C12 C17 . . 117.41(13) ?
    C13 C12 C9 . . 119.78(13) ?
    C17 C12 C9 . . 122.81(13) ?
    C16 C17 C12 . . 121.04(14) ?
    C16 C17 C18 . . 118.22(14) ?
    C12 C17 C18 . . 120.70(13) ?
    C8 C7 C6 . . 120.91(14) ?
    C8 C7 H7A . . 119.7 ?
    C6 C7 H7A . . 119.4 ?
    C11 C10 C9 . . 120.56(13) ?
    C11 C10 H10A . . 120.0 ?
    C9 C10 H10A . . 119.5 ?
    C11 C6 C7 . . 117.96(14) ?
    C11 C6 C5 . . 121.46(14) ?
    C7 C6 C5 . . 120.55(14) ?
    C2 O1 C3 . . 110.13(13) ?
    C15 C16 C17 . . 119.96(15) ?
    C15 C16 H16A . . 120.0 ?
    C17 C16 H16A . . 120.0 ?
    N1 C18 C17 . . 177.55(18) ?
    C10 C11 C6 . . 121.37(14) ?
    C10 C11 H11A . . 119.4 ?
    C6 C11 H11A . . 119.3 ?
    C7 C8 C9 . . 121.16(14) ?
    C7 C8 H8A . . 119.4 ?
    C9 C8 H8A . . 119.4 ?
    C14 C13 C12 . . 121.48(15) ?
    C14 C13 H13A . . 119.2 ?
    C12 C13 H13A . . 119.3 ?
    N2 C4 C3 . . 109.62(14) ?
    N2 C4 H4A . . 109.6 ?
    C3 C4 H4A . . 109.3 ?
    N2 C4 H4B . . 109.8 ?
    C3 C4 H4B . . 110.3 ?
    H4A C4 H4B . . 108.2 ?
    C13 C14 C15 . . 120.30(15) ?
    C13 C14 H14A . . 120.0 ?
    C15 C14 H14A . . 119.7 ?
    C16 C15 C14 . . 119.81(15) ?
    C16 C15 H15A . . 120.2 ?
    C14 C15 H15A . . 120.0 ?
    N2 C1 C2 . . 108.95(16) ?
    N2 C1 H1A . . 109.8 ?
    C2 C1 H1A . . 110.3 ?
    N2 C1 H1B . . 110.3 ?
    C2 C1 H1B . . 109.2 ?
    H1A C1 H1B . . 108.3 ?
    O1 C3 C4 . . 111.87(15) ?
    O1 C3 H3A . . 109.6 ?
    C4 C3 H3A . . 108.8 ?
    O1 C3 H3B . . 109.1 ?
    C4 C3 H3B . . 109.4 ?
    H3A C3 H3B . . 108.0 ?
    O1 C2 C1 . . 112.15(15) ?
    O1 C2 H2A . . 109.7 ?
    C1 C2 H2A . . 109.5 ?
    O1 C2 H2B . . 108.9 ?
    C1 C2 H2B . . 108.6 ?
    H2A C2 H2B . . 107.9 ?
loop_
    _geom_torsion_atom_site_label_1
    _geom_torsion_atom_site_label_2
    _geom_torsion_atom_site_label_3
    _geom_torsion_atom_site_label_4
    _geom_torsion_site_symmetry_1
    _geom_torsion_site_symmetry_2
    _geom_torsion_site_symmetry_3
    _geom_torsion_site_symmetry_4
    _geom_torsion
    _geom_torsion_publ_flag
    C6 C5 N2 C4 . . . . 75.91(17) ?
    C6 C5 N2 C1 . . . . -161.33(14) ?
    C10 C9 C12 C13 . . . . -129.59(16) ?
    C8 C9 C12 C13 . . . . 48.3(2) ?
    C10 C9 C12 C17 . . . . 50.1(2) ?
    C8 C9 C12 C17 . . . . -131.94(15) ?
    C13 C12 C17 C16 . . . . 1.0(2) ?
    C9 C12 C17 C16 . . . . -178.70(13) ?
    C13 C12 C17 C18 . . . . -176.48(14) ?
    C9 C12 C17 C18 . . . . 3.8(2) ?
    C8 C9 C10 C11 . . . . -0.7(2) ?
    C12 C9 C10 C11 . . . . 177.28(13) ?
    C8 C7 C6 C11 . . . . -0.8(2) ?
    C8 C7 C6 C5 . . . . 177.36(14) ?
    N2 C5 C6 C11 . . . . -147.09(15) ?
    N2 C5 C6 C7 . . . . 34.8(2) ?
    C12 C17 C16 C15 . . . . -0.7(2) ?
    C18 C17 C16 C15 . . . . 176.86(15) ?
    C16 C17 C18 N1 . . . . -39(4) ?
    C12 C17 C18 N1 . . . . 138(4) ?
    C9 C10 C11 C6 . . . . 0.0(2) ?
    C7 C6 C11 C10 . . . . 0.8(2) ?
    C5 C6 C11 C10 . . . . -177.38(14) ?
    C6 C7 C8 C9 . . . . 0.1(2) ?
    C10 C9 C8 C7 . . . . 0.6(2) ?
    C12 C9 C8 C7 . . . . -177.35(13) ?
    C17 C12 C13 C14 . . . . -0.4(2) ?
    C9 C12 C13 C14 . . . . 179.34(15) ?
    C5 N2 C4 C3 . . . . -175.30(13) ?
    C1 N2 C4 C3 . . . . 59.43(18) ?
    C12 C13 C14 C15 . . . . -0.5(3) ?
    C17 C16 C15 C14 . . . . -0.3(2) ?
    C13 C14 C15 C16 . . . . 0.9(3) ?
    C4 N2 C1 C2 . . . . -59.12(19) ?
    C5 N2 C1 C2 . . . . 176.50(14) ?
    C2 O1 C3 C4 . . . . 56.2(2) ?
    N2 C4 C3 O1 . . . . -58.5(2) ?
    C3 O1 C2 C1 . . . . -56.5(2) ?
    N2 C1 C2 O1 . . . . 58.6(2) ?
loop_
    _geom_hbond_atom_site_label_D
    _geom_hbond_atom_site_label_H
    _geom_hbond_atom_site_label_A
    _geom_hbond_site_symmetry_A
    _geom_hbond_distance_DH
    _geom_hbond_distance_HA
    _geom_hbond_distance_DA
    _geom_hbond_angle_DHA
    C1 H1A Cg2 2_745 0.96 2.76 3.638(3) 151
    C16 H16A Cg2 2_655 0.93 2.87 3.746(3) 157
data_global
_journal_date_recd_electronic     2010-06-24
_journal_date_accepted     2010-06-26
_journal_name_full     'Acta Crystallographica, Section E'
_journal_year     2010
_journal_volume     66
_journal_issue      8
_journal_page_first     o1884
_journal_page_last     o1884
_journal_paper_category     QO
_journal_coeditor_code     HB5523
_publ_contact_author_name     'Weiwei SiMa*'
_publ_contact_author_address
;
Ordered Matter Science Research Center, Southeast University,
Nanjing 210096, People's Republic of China
;
_publ_contact_author_email     'nysima@126.com'
_publ_contact_author_fax     '86-25-52090626'
_publ_contact_author_phone     '86-25-52090626'
_publ_section_title
;
4'-(Morpholinomethyl)biphenyl-2-carbonitrile
;
loop_
    _publ_author_name
    _publ_author_footnote
    _publ_author_address
    'SiMa, Weiwei' .
;
Ordered Matter Science Research Center, Southeast University,
Nanjing 210096, People's Republic of China
;
