# Supplementary material for: 4′-(Morpholino­meth­yl)biphenyl-2-carbonitrile
Source: Acta Crystallogr Sect E Struct Rep Online. 2010 Jul 3;66(Pt 8):o1884. doi: 10.1107/S1600536810025109 (PMC3007454; doi:10.1107/S1600536810025109)
Supplement: Supplementary file 2 [file e-66-o1884-Isup2.hkl]

# 
# h,k,l, Fc-squared, Fo-squared, sigma(Fo-squared) and status flag 
# 
data_I
_shelx_title ' 1 in P2(1)/n' 
_shelx_refln_list_code          4 
_shelx_F_calc_maximum       89.63 
_exptl_crystal_F_000       592.00 
_reflns_d_resolution_high  0.7709 
 
loop_ 
 _symmetry_equiv_pos_as_xyz 
 'x, y, z' 
 '-x+1/2, y+1/2, -z+1/2' 
 '-x, -y, -z' 
 'x-1/2, -y-1/2, z-1/2' 
 
_cell_length_a    10.9240 
_cell_length_b    10.8912 
_cell_length_c    12.9428 
_cell_angle_alpha  90.000 
_cell_angle_beta   93.269 
_cell_angle_gamma  90.000 
 
_shelx_F_squared_multiplier     1.000 
 
loop_ 
 _refln_index_h 
 _refln_index_k 
 _refln_index_l 
 _refln_F_squared_calc 
 _refln_F_squared_meas 
 _refln_F_squared_sigma 
 _refln_observed_status 
   4   0   0     2289.68     2194.56     39.96 o 
   6   0   0       16.70       17.64      3.03 o 
   8   0   0       32.39       38.76      4.80 o 
  10   0   0       24.35       16.92      3.99 o 
  12   0   0       83.48       74.36     13.52 o 
  14   0   0        6.12        9.10      4.64 o 
   1   1   0       43.01       15.59      2.48 o 
   3   1   0     5654.93     5172.07     57.68 o 
   4   1   0       77.04       80.56      0.81 o 
   5   1   0       57.01       75.27      2.38 o 
   6   1   0       25.19       27.74      1.87 o 
   7   1   0        0.13        1.05      0.70 o 
   8   1   0        0.03        0.68      0.64 o 
   9   1   0        7.16        6.79      2.47 o 
  10   1   0       60.32       55.30      5.25 o 
  11   1   0       17.72       15.08      3.63 o 
  12   1   0        2.41        4.34      2.66 o 
  13   1   0        0.00        3.43      1.87 o 
  14   1   0       21.27       17.22      3.30 o 
   0   2   0        2.57        1.06      0.53 o 
   1   2   0     2104.82     1949.23      5.58 o 
   2   2   0     1926.77     1848.37      8.96 o 
   3   2   0     2127.94     2051.74     15.56 o 
   4   2   0       39.16       37.11      0.71 o 
   5   2   0      192.58      198.69      2.08 o 
   6   2   0      219.20      270.49      4.30 o 
   7   2   0        0.48        1.47      1.08 o 
   8   2   0        0.73        1.15      0.51 o 
   9   2   0      159.22      175.06      5.78 o 
  10   2   0        6.07        6.00      2.07 o 
  11   2   0       16.15       14.30      3.18 o 
  12   2   0        0.62        2.98      2.76 o 
  13   2   0        0.83        1.28      2.13 o 
  14   2   0        4.42        5.57      2.27 o 
   1   3   0       10.98       13.18      0.90 o 
   2   3   0        4.54        5.13      0.55 o 
   3   3   0        5.50        4.10      0.54 o 
   4   3   0     1041.20     1030.60      6.93 o 
   5   3   0        2.77        5.67      0.93 o 
   6   3   0      341.25      322.34      3.45 o 
   7   3   0      468.99      500.38      6.51 o 
   8   3   0       43.56       42.71      2.38 o 
   9   3   0       29.68       28.03      1.90 o 
  10   3   0       19.79       20.05      3.30 o 
  11   3   0       15.37       20.68      3.62 o 
  12   3   0        2.78        5.04      2.04 o 
  13   3   0        0.18        3.40      2.15 o 
   0   4   0      806.69      816.82      9.48 o 
   1   4   0       11.31       12.64      0.64 o 
   2   4   0        8.60        9.37      1.02 o 
   3   4   0      746.81      784.23      6.97 o 
   4   4   0       11.55       10.21      1.05 o 
   5   4   0      332.29      363.16      4.01 o 
   6   4   0      182.12      196.95      5.88 o 
   7   4   0      133.16      122.62      4.35 o 
   8   4   0       28.19       28.90      3.30 o 
   9   4   0       81.65       75.88      4.48 o 
  10   4   0        2.84        3.54      1.83 o 
  11   4   0        0.23        3.86      2.37 o 
  12   4   0        3.80        2.18      2.28 o 
  13   4   0       23.04       22.53      3.66 o 
   1   5   0      542.94      561.16      4.33 o 
   2   5   0      203.78      218.60      3.54 o 
   3   5   0      553.54      574.40      5.13 o 
   4   5   0        0.01        0.75      1.06 o 
   5   5   0       29.97       30.88      3.24 o 
   6   5   0       37.01       34.95      3.08 o 
   7   5   0        1.87        3.43      0.92 o 
   8   5   0       52.04       52.29      3.69 o 
   9   5   0        8.42        7.56      1.89 o 
  10   5   0        5.57        8.07      2.20 o 
  11   5   0        1.48        1.86      1.77 o 
  12   5   0       11.19       17.66      2.89 o 
  13   5   0       11.33       13.08      2.77 o 
   0   6   0      465.19      479.96      6.95 o 
   1   6   0       17.97       17.93      0.83 o 
   2   6   0      406.97      419.35      4.32 o 
   3   6   0       85.78       79.03      1.77 o 
   4   6   0       25.49       20.07      2.00 o 
   5   6   0        7.90        8.24      1.34 o 
   6   6   0      293.36      309.14      4.77 o 
   7   6   0        9.01       10.64      1.64 o 
   8   6   0      206.00      212.76      5.01 o 
   9   6   0        6.12        3.26      1.31 o 
  10   6   0        1.80        1.78      1.30 o 
  11   6   0        0.04        2.10      1.99 o 
  12   6   0        0.41        3.06      1.59 o 
   1   7   0      220.54      214.64      2.17 o 
   2   7   0      156.27      147.83      3.52 o 
   3   7   0        0.13        1.23      0.50 o 
   4   7   0      426.92      419.27      8.67 o 
   5   7   0      550.25      568.36      6.60 o 
   6   7   0      282.79      272.28      4.30 o 
   7   7   0      119.20      122.06      4.16 o 
   8   7   0        3.87        3.27      1.66 o 
   9   7   0       39.07       38.19      3.79 o 
  10   7   0        7.71        9.75      2.53 o 
  11   7   0        8.98       10.80      2.55 o 
  12   7   0        0.79        1.36      2.53 o 
   0   8   0       70.00       63.08      3.83 o 
   1   8   0      359.65      369.30      5.41 o 
   2   8   0       10.88       10.73      0.93 o 
   3   8   0      242.62      236.76      2.92 o 
   4   8   0      306.30      293.10      4.16 o 
   5   8   0       81.48       73.74      2.50 o 
   6   8   0        2.26        2.74      1.08 o 
   7   8   0        0.69        1.71      1.15 o 
   8   8   0       63.47       69.31      6.00 o 
   9   8   0       26.19       25.76      3.11 o 
  10   8   0        9.41        6.54      1.53 o 
  11   8   0       14.17       18.30      3.18 o 
   1   9   0       79.99       87.60      5.31 o 
   2   9   0      394.34      413.44     11.86 o 
   3   9   0      358.10      359.00      8.65 o 
   4   9   0      106.01       98.69      3.81 o 
   5   9   0       33.72       31.99      3.56 o 
   6   9   0        0.68        1.26      1.34 o 
   7   9   0       20.94       22.60      3.01 o 
   8   9   0       11.55       10.05      2.45 o 
   9   9   0        0.66        1.76      1.21 o 
  10   9   0       18.21       17.93      3.40 o 
   0  10   0        0.78        1.80      1.86 o 
   1  10   0       21.49       21.29      3.28 o 
   2  10   0      186.54      193.77      5.91 o 
   3  10   0       30.31       24.59      2.77 o 
   4  10   0       40.35       35.94      5.11 o 
   5  10   0       92.29       87.71      8.93 o 
   6  10   0       20.57       21.37      2.70 o 
   7  10   0        2.31        0.61      1.24 o 
   8  10   0        0.32        2.85      2.31 o 
   9  10   0        3.50        4.70      2.22 o 
   1  11   0        1.23        1.65      1.54 o 
   2  11   0        0.33        3.03      1.72 o 
   3  11   0       15.59       12.10      2.53 o 
   4  11   0       16.14       16.90      2.32 o 
   5  11   0        8.49        8.65      1.81 o 
   6  11   0        9.46       10.17      2.01 o 
   7  11   0        4.87        4.08      1.84 o 
   8  11   0        0.58        0.71      1.98 o 
   0  12   0        0.10        2.20      2.02 o 
   1  12   0        1.22        3.25      1.59 o 
   2  12   0       17.20       17.01      2.55 o 
   3  12   0        2.54        1.15      1.63 o 
   4  12   0        6.33        6.82      1.91 o 
   5  12   0        0.08        4.10      1.26 o 
   6  12   0        0.12        3.11      1.25 o 
   7  12   0        1.83        3.65      1.76 o 
   1  13   0       44.16       50.56      6.12 o 
   2  13   0        0.34        4.01      1.49 o 
   3  13   0       13.38       13.51      2.79 o 
   4  13   0        3.25        3.52      1.65 o 
   5  13   0        0.10        2.71      1.91 o 
   0  14   0        0.64        2.94      2.17 o 
   1  14   0        2.68        3.95      1.63 o 
 -13   0   1        0.84        4.90      4.58 o 
 -11   0   1        2.33        8.43      3.40 o 
  -9   0   1        0.60        2.35      3.79 o 
  -7   0   1        7.98        5.06      0.86 o 
  -5   0   1     1993.15     2016.23     50.07 o 
  -1   0   1       22.54       -0.48      0.83 o 
   3   0   1     3280.22     3131.25     33.07 o 
   5   0   1       41.07       46.27      6.02 o 
   7   0   1      559.79      632.11     11.09 o 
   9   0   1       51.25       41.22      6.47 o 
  11   0   1       63.16       57.60     16.54 o 
  13   0   1       13.87        8.65      4.32 o 
 -14   1   1        4.84        5.65      2.10 o 
 -13   1   1        0.13        3.85      2.29 o 
 -12   1   1       37.27       34.74      4.21 o 
 -11   1   1        0.74        2.72      2.11 o 
 -10   1   1       76.01       84.01      6.94 o 
  -9   1   1        0.07        0.82      1.11 o 
  -8   1   1      242.50      259.53      6.79 o 
  -7   1   1      177.50      187.73      2.04 o 
  -6   1   1       19.15       18.73      0.81 o 
  -5   1   1       32.06       39.30      1.10 o 
  -4   1   1        0.48        1.16      0.70 o 
  -3   1   1      549.10      528.30      3.79 o 
  -2   1   1       89.48       89.96      0.79 o 
  -1   1   1      154.24      136.47      3.69 o 
   0   1   1       21.25        0.49      0.52 o 
   1   1   1        4.08        3.72      0.36 o 
   2   1   1     3977.39     3726.31     32.36 o 
   3   1   1     4198.30     4096.65     37.23 o 
   4   1   1     1595.22     1571.90     12.76 o 
   5   1   1     2564.60     2646.63     25.82 o 
   6   1   1      863.74      918.60     10.00 o 
   7   1   1      522.41      537.33      7.10 o 
   8   1   1       21.00       20.63      2.03 o 
   9   1   1       15.60       11.29      2.56 o 
  10   1   1        2.25        1.02      2.89 o 
  11   1   1        5.44        6.15      1.87 o 
  12   1   1       36.02       33.42      4.43 o 
  13   1   1       23.05       26.90      4.75 o 
  14   1   1        4.18        3.98      2.70 o 
 -14   2   1        0.61        4.18      2.61 o 
 -13   2   1        0.70        1.77      2.44 o 
 -12   2   1        0.09        4.97      2.52 o 
 -11   2   1       11.49       14.80      2.69 o 
 -10   2   1       21.19       22.27      3.45 o 
  -9   2   1       19.52       25.33      2.86 o 
  -8   2   1        2.20        1.47      0.96 o 
  -7   2   1       66.92       59.80      2.15 o 
  -6   2   1       34.77       35.78      1.05 o 
  -5   2   1      195.36      204.95      1.92 o 
  -4   2   1       89.78       84.14      2.70 o 
  -3   2   1      349.97      317.53      3.38 o 
  -2   2   1     7458.86     6460.61     48.05 o 
  -1   2   1     6834.48     6027.60     42.70 o 
   0   2   1        6.96        5.86      0.42 o 
   1   2   1      195.47      175.63      0.86 o 
   2   2   1      250.80      243.82      1.60 o 
   3   2   1       70.20       60.32      1.21 o 
   4   2   1       65.75       75.74      0.97 o 
   5   2   1      458.30      454.49      3.21 o 
   6   2   1        7.10        5.24      0.86 o 
   7   2   1      251.37      248.19      5.79 o 
   8   2   1        8.08        9.23      1.53 o 
   9   2   1        3.19        5.36      2.86 o 
  10   2   1       18.35       18.11      2.73 o 
  11   2   1       19.91       26.02      3.77 o 
  12   2   1       20.22       17.45      3.39 o 
  13   2   1        1.03        1.93      1.99 o 
 -13   3   1        0.04        3.30      2.01 o 
 -12   3   1        3.96        6.21      2.34 o 
 -11   3   1        6.49        6.95      1.94 o 
 -10   3   1      110.32      117.12      7.50 o 
  -9   3   1      232.29      241.28      4.72 o 
  -8   3   1      361.51      340.82      7.65 o 
  -7   3   1      313.81      323.38      5.89 o 
  -6   3   1      100.69      114.53      2.81 o 
  -5   3   1      168.35      167.96      2.11 o 
  -4   3   1      701.01      764.41      9.61 o 
  -3   3   1      318.96      334.27      4.04 o 
  -2   3   1      641.27      559.76      2.79 o 
  -1   3   1     1753.26     1616.27      8.52 o 
   0   3   1      466.07      433.95      3.35 o 
   1   3   1     1340.25     1297.33      3.54 o 
   2   3   1        4.67        5.31      0.62 o 
   3   3   1       46.50       44.03      1.07 o 
   4   3   1      489.93      534.02      4.32 o 
   5   3   1      690.48      671.06      7.19 o 
   6   3   1      127.45      118.16      1.58 o 
   7   3   1       45.18       50.69      4.30 o 
   8   3   1        8.57        8.69      1.72 o 
   9   3   1      151.73      158.06      6.02 o 
  10   3   1       66.64       66.95      5.77 o 
  11   3   1        3.27        3.63      2.08 o 
  12   3   1        0.00        3.20      2.14 o 
  13   3   1       18.07       21.64      3.93 o 
 -13   4   1        1.77        1.33      1.74 o 
 -12   4   1        0.73        4.13      2.27 o 
 -11   4   1        3.35        3.98      1.74 o 
 -10   4   1      162.47      157.27      4.67 o 
  -9   4   1        0.10        2.20      1.32 o 
  -8   4   1      292.57      280.91      7.32 o 
  -7   4   1      117.79      108.85      2.44 o 
  -6   4   1        1.17        3.17      0.86 o 
  -5   4   1      668.55      659.96      8.39 o 
  -4   4   1      320.56      278.06      3.05 o 
  -3   4   1       72.79       73.80      1.36 o 
  -2   4   1     1692.61     1796.44     19.15 o 
  -1   4   1      642.27      679.03      3.78 o 
   0   4   1      371.04      373.11      3.15 o 
   1   4   1      357.12      362.57      2.73 o 
   2   4   1     2001.11     2074.64     15.16 o 
   3   4   1      136.44      130.49      1.50 o 
   4   4   1      104.06      101.04      1.65 o 
   5   4   1       24.26       24.84      1.60 o 
   6   4   1      140.31      148.54      2.45 o 
   7   4   1        0.44        0.79      0.57 o 
   8   4   1       86.72       84.72      3.15 o 
   9   4   1        0.03       -0.44      1.65 o 
  10   4   1       12.86       11.92      2.24 o 
  11   4   1       20.18       22.89      3.17 o 
  12   4   1        2.11        2.82      2.21 o 
  13   4   1        4.08        2.19      2.06 o 
 -13   5   1        3.68        2.55      2.34 o 
 -12   5   1        1.07        2.96      2.00 o 
 -11   5   1        0.39        1.28      2.83 o 
 -10   5   1       29.61       26.19      3.53 o 
  -9   5   1        0.68        1.53      1.37 o 
  -8   5   1      131.91      123.45      4.95 o 
  -7   5   1        0.02        2.66      1.07 o 
  -6   5   1      105.73       97.76      2.63 o 
  -5   5   1       52.61       42.88      2.88 o 
  -4   5   1     1542.45     1668.41     18.83 o 
  -3   5   1      176.77      180.61      3.63 o 
  -2   5   1      685.30      759.53      9.13 o 
  -1   5   1        0.50        1.55      0.64 o 
   0   5   1      603.88      626.77      3.82 o 
   1   5   1      289.58      292.44      3.94 o 
   2   5   1        5.97        8.15      0.72 o 
   3   5   1      214.37      226.45      2.29 o 
   4   5   1      316.81      384.29      5.96 o 
   5   5   1       29.53       32.77      2.57 o 
   6   5   1       17.37       21.62      2.12 o 
   7   5   1       66.67       65.13      2.76 o 
   8   5   1      397.16      410.14      5.89 o 
   9   5   1        0.14        0.98      1.15 o 
  10   5   1       27.74       24.57      3.57 o 
  11   5   1       22.36       20.05      3.40 o 
  12   5   1        1.23        2.77      1.70 o 
  13   5   1        0.06        2.42      3.19 o 
 -12   6   1        5.44        3.84      1.52 o 
 -11   6   1       24.98       28.16      4.10 o 
 -10   6   1        8.73        6.53      2.88 o 
  -9   6   1        0.60        2.18      1.17 o 
  -8   6   1        5.71        5.47      1.99 o 
  -7   6   1      133.77      124.04      4.32 o 
  -6   6   1      484.90      526.74      8.36 o 
  -5   6   1       76.90       75.57      3.68 o 
  -4   6   1      869.12      940.54     10.80 o 
  -3   6   1       43.60       35.58      2.10 o 
  -2   6   1       53.85       53.15      2.99 o 
  -1   6   1      968.66     1028.59      9.52 o 
   0   6   1      535.72      546.67      6.56 o 
   1   6   1       15.04       15.86      0.95 o 
   2   6   1       28.65       33.69      1.60 o 
   3   6   1        9.99        8.19      0.91 o 
   4   6   1       25.76       35.18      2.60 o 
   5   6   1       96.61       98.11      2.79 o 
   6   6   1      531.46      517.52      9.14 o 
   7   6   1      305.90      317.31      4.49 o 
   8   6   1      362.41      386.25      7.29 o 
   9   6   1       14.28       14.64      2.27 o 
  10   6   1        1.43        2.78      1.70 o 
  11   6   1       24.24       23.52      3.77 o 
  12   6   1       11.56       10.29      2.78 o 
 -12   7   1        6.70        9.61      3.25 o 
 -11   7   1       21.29       27.71      6.11 o 
 -10   7   1        1.44        1.85      0.99 o 
  -9   7   1        4.67        5.21      1.42 o 
  -8   7   1       10.66        9.51      1.43 o 
  -7   7   1        0.46        1.22      0.97 o 
  -6   7   1      458.50      458.25      4.91 o 
  -5   7   1       32.99       31.37      2.67 o 
  -4   7   1       13.34       16.84      1.50 o 
  -3   7   1        2.91        2.84      0.47 o 
  -2   7   1       74.68       83.82      3.15 o 
  -1   7   1        1.46        3.28      0.80 o 
   0   7   1       31.28       30.52      1.88 o 
   1   7   1       44.42       33.48      1.60 o 
   2   7   1      411.39      414.22      7.36 o 
   3   7   1       30.26       31.43      2.52 o 
   4   7   1        0.47        2.21      0.69 o 
   5   7   1       58.94       55.08      3.04 o 
   6   7   1        1.69        3.14      1.06 o 
   7   7   1       43.31       36.87      2.47 o 
   8   7   1        6.33        3.66      1.43 o 
   9   7   1       30.04       26.41      2.93 o 
  10   7   1       19.13       18.62      3.20 o 
  11   7   1        7.95        6.77      1.97 o 
  12   7   1        0.14        1.19      2.16 o 
 -11   8   1        0.51        1.94      1.61 o 
 -10   8   1       24.41       20.71      3.25 o 
  -9   8   1       15.59       16.76      2.93 o 
  -8   8   1        4.58        1.10      1.78 o 
  -7   8   1       57.09       45.80      4.02 o 
  -6   8   1       33.79       27.78      2.63 o 
  -5   8   1       80.92       85.46      2.75 o 
  -4   8   1      356.70      332.64      7.98 o 
  -3   8   1      516.78      505.53      6.11 o 
  -2   8   1       25.40       23.00      2.42 o 
  -1   8   1      697.89      721.42     13.85 o 
   0   8   1       59.73       62.62      3.81 o 
   1   8   1      379.44      386.15      4.64 o 
   2   8   1       52.14       53.78      1.70 o 
   3   8   1        7.37        6.64      0.98 o 
   4   8   1      183.70      178.85      2.60 o 
   5   8   1      229.23      219.40      4.63 o 
   6   8   1        9.05        8.84      1.30 o 
   7   8   1        3.71        3.12      1.40 o 
   8   8   1        0.09        2.01      1.42 o 
   9   8   1        1.34        3.71      1.63 o 
  10   8   1        0.89        1.20      1.38 o 
  11   8   1        1.40        2.69      1.25 o 
 -10   9   1       25.23       27.93      4.10 o 
  -9   9   1        7.70        5.75      1.63 o 
  -8   9   1        0.79        3.60      1.44 o 
  -7   9   1       26.06       25.47      2.68 o 
  -6   9   1        1.42        0.05      1.18 o 
  -5   9   1       75.92       77.31      4.76 o 
  -4   9   1        9.91       10.28      1.85 o 
  -3   9   1       17.63       20.86      2.29 o 
  -2   9   1      142.14      135.53      2.85 o 
  -1   9   1     1037.14     1068.11     16.95 o 
   0   9   1       77.63       79.05      5.46 o 
   1   9   1     1315.71     1425.94     15.92 o 
   2   9   1      554.98      592.41     10.11 o 
   3   9   1     1196.72     1277.95     12.39 o 
   4   9   1      351.40      343.82      5.96 o 
   5   9   1        0.00        1.34      1.02 o 
   6   9   1        3.22        4.22      1.45 o 
   7   9   1        2.76        6.72      1.39 o 
   8   9   1       25.93       25.49      3.32 o 
   9   9   1        1.04        0.88      1.94 o 
  10   9   1        7.76        9.03      2.67 o 
 -10  10   1        1.28        3.40      1.85 o 
  -9  10   1       10.12        9.91      1.80 o 
  -8  10   1       28.85       26.87      4.23 o 
  -7  10   1       18.56       16.56      2.36 o 
  -6  10   1        0.06        1.46      1.71 o 
  -5  10   1       22.03       18.33      2.76 o 
  -4  10   1        0.51        2.31      1.78 o 
  -3  10   1        3.88        1.73      1.73 o 
  -2  10   1        1.14        0.49      1.49 o 
  -1  10   1       15.85       16.70      2.34 o 
   0  10   1      174.98      177.39      4.23 o 
   1  10   1        7.39        8.28      1.46 o 
   2  10   1      342.99      326.08     10.48 o 
   3  10   1      184.04      184.23      5.89 o 
   4  10   1        0.38        2.27      1.53 o 
   5  10   1       11.42       10.64      2.35 o 
   6  10   1       21.32       17.43      2.28 o 
   7  10   1        4.06        2.96      2.67 o 
   8  10   1       10.30       10.75      2.11 o 
   9  10   1        0.10        2.74      1.99 o 
  -8  11   1        5.81        3.68      1.81 o 
  -7  11   1        2.68        3.32      1.67 o 
  -6  11   1        1.27        2.96      1.32 o 
  -5  11   1       11.06        9.72      2.27 o 
  -4  11   1        0.00        2.74      1.62 o 
  -3  11   1       40.64       35.31      4.53 o 
  -2  11   1        8.90        9.64      1.99 o 
  -1  11   1      159.69      170.42      4.63 o 
   0  11   1        1.54        4.93      1.49 o 
   1  11   1       56.93       55.49      4.96 o 
   2  11   1      123.52      116.56      7.18 o 
   3  11   1        0.01        3.06      2.57 o 
   4  11   1       10.07        7.93      1.65 o 
   5  11   1        3.98        4.36      1.81 o 
   6  11   1       17.74       18.28      2.65 o 
   7  11   1        4.83        3.39      1.98 o 
   8  11   1        0.03        1.40      2.24 o 
  -7  12   1       21.39       21.49      4.13 o 
  -6  12   1        2.43        2.35      1.37 o 
  -5  12   1       18.23       16.48      2.26 o 
  -4  12   1        4.24        7.57      1.99 o 
  -3  12   1        7.09        9.31      1.71 o 
  -2  12   1        7.10        8.28      1.95 o 
  -1  12   1       15.38       18.64      2.43 o 
   0  12   1        9.81       11.79      3.67 o 
   1  12   1       44.34       47.54      6.24 o 
   2  12   1        2.52        1.38      1.27 o 
   3  12   1       19.00       23.93      3.12 o 
   4  12   1       31.63       26.40      3.42 o 
   5  12   1        3.67        3.00      1.74 o 
   6  12   1        0.51        5.00      1.57 o 
   7  12   1        1.80        2.79      1.59 o 
  -5  13   1       88.00       93.29      8.54 o 
  -4  13   1       28.08       24.30      4.23 o 
  -3  13   1        3.70        4.91      1.50 o 
  -2  13   1       10.04       10.74      3.01 o 
  -1  13   1        1.38        4.41      1.52 o 
   0  13   1        8.17       12.75      2.39 o 
   1  13   1       10.67        9.87      2.13 o 
   2  13   1        6.33        6.13      1.66 o 
   3  13   1        5.07        3.68      1.30 o 
   4  13   1        1.77        3.27      1.72 o 
   5  13   1        8.67        7.92      2.02 o 
  -1  14   1       16.41       16.27      2.83 o 
   0  14   1       25.42       26.20      4.45 o 
   1  14   1        6.52        7.13      1.93 o 
 -14   0   2       12.99       14.52      4.69 o 
 -12   0   2       15.96       21.62      4.70 o 
 -10   0   2       70.47       60.30      7.84 o 
  -8   0   2       79.86       74.55      1.92 o 
  -6   0   2      262.94      267.64      9.10 o 
  -4   0   2      873.04      884.02      9.52 o 
   4   0   2        1.64        3.28      1.92 o 
   6   0   2       36.59       32.97      3.89 o 
   8   0   2        0.05        0.71      2.59 o 
  10   0   2        0.42        3.47      4.75 o 
  12   0   2       12.94       10.75      4.14 o 
 -14   1   2        3.03        2.63      2.71 o 
 -13   1   2        0.07        3.12      2.37 o 
 -12   1   2       14.91       17.57      3.34 o 
 -11   1   2        9.15        9.70      3.37 o 
 -10   1   2        0.26        0.82      2.15 o 
  -9   1   2       48.08       42.45      3.29 o 
  -8   1   2      174.25      184.43      4.35 o 
  -7   1   2        0.24        1.44      0.60 o 
  -6   1   2       77.47       69.75      1.32 o 
  -5   1   2      220.28      237.25      2.18 o 
  -4   1   2     1975.68     1968.20     13.47 o 
  -3   1   2      226.44      206.20      1.56 o 
  -2   1   2     2428.84     2276.51     12.60 o 
  -1   1   2     5358.46     4833.37     70.52 o 
   1   1   2      843.33      834.64      2.29 o 
   2   1   2       97.59       89.27      1.09 o 
   3   1   2     6807.42     6340.76     77.29 o 
   4   1   2     1115.53     1098.05      6.84 o 
   5   1   2     1985.90     1970.32     14.18 o 
   6   1   2       66.12       70.98      1.84 o 
   7   1   2        2.16        1.60      1.32 o 
   8   1   2       41.95       40.46      2.56 o 
   9   1   2        2.07       -1.48      2.63 o 
  10   1   2        0.39        4.39      1.83 o 
  11   1   2        0.53       -1.73      1.90 o 
  12   1   2       20.94       15.18      3.74 o 
  13   1   2        0.77        4.17      2.05 o 
 -14   2   2        2.20        5.22      2.39 o 
 -13   2   2        0.47        2.06      1.88 o 
 -12   2   2       16.23       15.60      2.09 o 
 -11   2   2       18.41       17.70      3.89 o 
 -10   2   2       12.02       13.17      2.53 o 
  -9   2   2       14.66       17.31      3.17 o 
  -8   2   2       17.89       12.95      1.30 o 
  -7   2   2      292.58      280.69      5.32 o 
  -6   2   2       24.69       21.23      1.75 o 
  -5   2   2        5.48        6.99      0.93 o 
  -4   2   2       61.23       62.08      2.29 o 
  -3   2   2     2851.27     2808.61     27.66 o 
  -2   2   2     4349.07     3996.01     20.49 o 
  -1   2   2      614.27      535.75      3.14 o 
   0   2   2      329.07      279.10      2.48 o 
   1   2   2     2162.36     1894.99      7.80 o 
   2   2   2     1301.30     1214.78      7.18 o 
   3   2   2     1138.91     1063.92      4.50 o 
   4   2   2       83.32       73.23      1.43 o 
   5   2   2      958.19      979.15      5.78 o 
   6   2   2        9.22        7.54      1.18 o 
   7   2   2       10.53        9.96      1.40 o 
   8   2   2      101.43       98.95      5.33 o 
   9   2   2        7.44        9.08      3.39 o 
  10   2   2       13.45       12.71      3.38 o 
  11   2   2        6.66        4.28      2.00 o 
  12   2   2       13.61       16.20      3.34 o 
  13   2   2        0.52        2.77      2.07 o 
 -13   3   2        0.18        3.78      1.81 o 
 -12   3   2        2.78        4.19      2.46 o 
 -11   3   2       40.29       35.04      4.47 o 
 -10   3   2       55.44       55.92      7.14 o 
  -9   3   2      153.83      155.59      3.52 o 
  -8   3   2       22.11       24.32      2.64 o 
  -7   3   2       11.89       11.31      1.13 o 
  -6   3   2       21.08       31.03      2.45 o 
  -5   3   2        1.72        2.89      0.73 o 
  -4   3   2      596.49      638.49      4.78 o 
  -3   3   2     1459.31     1544.91      6.42 o 
  -1   3   2      693.41      656.76      3.69 o 
   0   3   2       60.93       45.78      1.07 o 
   1   3   2     1134.19     1049.21      7.32 o 
   2   3   2     3743.21     3695.44     24.76 o 
   3   3   2      342.69      365.65      4.14 o 
   4   3   2      147.77      153.51      1.54 o 
   5   3   2      172.69      153.02      4.50 o 
   6   3   2      212.68      195.74      6.57 o 
   7   3   2        9.31       12.35      1.83 o 
   8   3   2      151.40      166.10      5.45 o 
   9   3   2      244.91      228.12      6.99 o 
  10   3   2       20.52       25.11      3.94 o 
  11   3   2        6.69        3.95      1.83 o 
  12   3   2       11.42       12.12      2.39 o 
  13   3   2        4.58        7.62      2.01 o 
 -13   4   2        3.44        2.80      1.78 o 
 -12   4   2       14.48       11.96      2.45 o 
 -11   4   2       44.97       51.04      7.49 o 
 -10   4   2        6.07        3.20      0.96 o 
  -9   4   2       56.38       59.78      3.11 o 
  -8   4   2        5.50        5.07      1.66 o 
  -7   4   2      266.72      293.57      3.91 o 
  -6   4   2      256.70      261.92      3.32 o 
  -5   4   2       82.89       87.83      2.17 o 
  -4   4   2     2206.08     2244.65     23.08 o 
  -2   4   2     1032.86     1081.04      9.43 o 
  -1   4   2     2165.73     2162.09     14.37 o 
   0   4   2        2.24        1.76      0.42 o 
   1   4   2      172.43      176.64      1.86 o 
   2   4   2        3.65        6.64      0.70 o 
   3   4   2      576.23      582.60      4.39 o 
   4   4   2       15.19       25.77      1.96 o 
   5   4   2       76.37       76.20      1.74 o 
   6   4   2      124.96      123.34      2.06 o 
   7   4   2       47.83       47.42      2.30 o 
   8   4   2       10.24       12.24      1.86 o 
   9   4   2      105.26      122.54      7.18 o 
  10   4   2        0.04        2.53      2.34 o 
  11   4   2       80.93       96.04     11.19 o 
  12   4   2       11.88       10.24      2.34 o 
  13   4   2       32.34       37.92      5.61 o 
 -13   5   2       11.14       10.44      2.35 o 
 -12   5   2        6.03        5.55      1.94 o 
 -11   5   2        0.86        3.48      1.65 o 
 -10   5   2        3.08        3.95      2.03 o 
  -9   5   2       24.82       22.16      2.43 o 
  -8   5   2      266.88      278.83      7.98 o 
  -7   5   2       72.09       70.79      3.65 o 
  -6   5   2       52.27       55.17      4.57 o 
  -5   5   2       10.85       11.84      1.47 o 
  -4   5   2       44.14       51.71      1.53 o 
  -3   5   2      683.70      691.18     11.10 o 
  -2   5   2       59.55       72.79      2.63 o 
  -1   5   2     2333.60     2470.64     32.97 o 
   0   5   2      185.69      172.20      2.36 o 
   1   5   2       20.57       22.56      0.98 o 
   2   5   2       40.88       40.77      1.59 o 
   3   5   2      165.53      177.96      3.16 o 
   4   5   2      551.59      593.40      6.02 o 
   5   5   2       54.59       49.92      3.02 o 
   6   5   2       46.67       41.43      2.49 o 
   7   5   2      157.41      153.43      2.94 o 
   8   5   2        5.21        7.05      2.43 o 
   9   5   2       70.89       65.99      7.41 o 
  10   5   2       27.00       28.12      3.74 o 
  11   5   2        0.39        1.97      2.63 o 
  12   5   2       66.98       70.32      6.79 o 
  13   5   2        8.64        5.72      1.97 o 
 -12   6   2        0.47        3.01      1.60 o 
 -11   6   2        0.19        1.61      1.18 o 
 -10   6   2        0.00        1.32      1.23 o 
  -9   6   2       59.14       60.60      5.29 o 
  -8   6   2        0.52        2.14      1.15 o 
  -7   6   2       60.49       65.85      3.02 o 
  -6   6   2      939.35      977.21      8.29 o 
  -5   6   2      115.86      126.35      2.82 o 
  -4   6   2       53.98       60.66      1.72 o 
  -3   6   2       32.53       39.84      3.33 o 
  -2   6   2        0.21        3.75      1.73 o 
  -1   6   2       18.29       24.05      2.16 o 
   0   6   2       13.44       16.05      1.08 o 
   1   6   2       75.52       72.30      1.25 o 
   2   6   2       35.96       41.57      1.32 o 
   3   6   2       17.66       16.97      1.80 o 
   4   6   2       15.13       17.96      1.87 o 
   5   6   2      378.96      382.37      5.75 o 
   6   6   2        0.15        1.62      1.07 o 
   7   6   2       91.01       83.58      3.30 o 
   8   6   2       81.92       83.02      4.72 o 
   9   6   2       75.15       70.52      3.50 o 
  10   6   2        6.11        5.79      1.44 o 
  11   6   2        0.01        2.22      1.68 o 
  12   6   2        0.00        2.45      1.37 o 
 -12   7   2        1.09        4.75      2.09 o 
 -11   7   2       17.37       19.53      5.24 o 
 -10   7   2       15.12       12.84      2.37 o 
  -9   7   2        0.22        1.77      1.12 o 
  -8   7   2       53.91       46.10      3.75 o 
  -7   7   2      130.60      137.36      3.21 o 
  -6   7   2        1.78        1.23      1.02 o 
  -5   7   2      147.26      153.26      3.04 o 
  -4   7   2       61.08       64.30      2.67 o 
  -3   7   2       86.05       82.30      3.17 o 
  -2   7   2      143.73      146.61      3.10 o 
  -1   7   2       45.53       41.55      3.25 o 
   0   7   2       31.41       35.96      3.31 o 
   1   7   2       76.02       79.63      1.21 o 
   2   7   2       59.18       63.82      1.60 o 
   3   7   2        8.87        9.25      1.25 o 
   4   7   2        0.02        1.20      1.04 o 
   5   7   2       11.59       11.81      1.48 o 
   6   7   2       14.93       18.12      2.16 o 
   7   7   2      137.73      141.35      4.02 o 
   8   7   2        2.02        4.28      1.29 o 
   9   7   2      127.28      128.58      3.53 o 
  10   7   2        0.07        1.80      1.60 o 
  11   7   2       41.17       41.74      5.27 o 
  12   7   2        3.23        4.05      1.80 o 
 -11   8   2        0.05        2.55      2.61 o 
 -10   8   2       39.16       41.85      5.32 o 
  -9   8   2        9.97       10.44      2.10 o 
  -8   8   2       24.01       22.83      3.05 o 
  -7   8   2        4.66        2.71      1.66 o 
  -6   8   2        8.80        6.39      1.33 o 
  -5   8   2       60.45       64.08      3.43 o 
  -4   8   2        3.25        4.47      1.20 o 
  -3   8   2      122.15      114.00      2.95 o 
  -2   8   2        6.84        8.13      1.51 o 
  -1   8   2      276.48      274.54      3.92 o 
   0   8   2        7.02        7.86      1.00 o 
   1   8   2       19.20       16.07      1.10 o 
   2   8   2        0.62        1.53      0.55 o 
   3   8   2        0.44        1.96      0.76 o 
   4   8   2      226.04      215.19      2.76 o 
   5   8   2      161.52      156.98      2.97 o 
   6   8   2      369.31      364.66      7.22 o 
   7   8   2      175.65      170.83      5.46 o 
   8   8   2       87.81       81.72      6.07 o 
   9   8   2       31.49       33.81      3.00 o 
  10   8   2       61.08       62.38      5.16 o 
  11   8   2        1.01       -0.33      1.71 o 
 -10   9   2        1.29        2.13      1.42 o 
  -9   9   2        0.89        1.94      2.28 o 
  -8   9   2        0.61        3.53      1.59 o 
  -7   9   2       13.95       13.98      1.88 o 
  -6   9   2       22.84       25.88      3.08 o 
  -5   9   2        0.09        0.95      1.46 o 
  -4   9   2       15.43       18.48      2.19 o 
  -3   9   2      364.37      344.19      6.06 o 
  -2   9   2      138.99      139.76      3.85 o 
  -1   9   2      108.56       98.71      3.18 o 
   0   9   2      847.12      882.07     12.20 o 
   1   9   2       27.38       27.87      2.69 o 
   2   9   2      199.57      204.34      6.30 o 
   3   9   2        0.37        4.10      1.57 o 
   4   9   2       99.93       93.08      3.70 o 
   5   9   2        8.20        7.07      1.52 o 
   6   9   2        5.11        7.30      2.00 o 
   7   9   2        2.07        3.92      1.51 o 
   8   9   2        0.92        1.07      1.59 o 
   9   9   2        0.10        1.80      1.53 o 
  10   9   2       19.41       18.53      2.31 o 
  -9  10   2        7.39       11.84      2.54 o 
  -8  10   2        0.01        4.28      1.94 o 
  -7  10   2        3.09        4.00      1.18 o 
  -6  10   2       19.88       21.27      2.73 o 
  -5  10   2       33.54       31.06      3.35 o 
  -4  10   2       15.70       17.14      2.16 o 
  -3  10   2       70.81       69.06      5.04 o 
  -2  10   2       56.80       59.09      6.04 o 
  -1  10   2       44.81       57.20      7.10 o 
   0  10   2      138.18      143.44      4.97 o 
   1  10   2      127.95      134.84      5.59 o 
   2  10   2       32.48       34.18      4.27 o 
   3  10   2        5.19        7.86      1.84 o 
   4  10   2       82.85       86.89      9.52 o 
   5  10   2       31.72       34.13      5.16 o 
   6  10   2        7.96        9.12      1.85 o 
   7  10   2        2.56        0.93      2.24 o 
   8  10   2       18.78       25.67      3.31 o 
   9  10   2        0.01        3.65      2.47 o 
  -8  11   2       16.28       18.69      3.23 o 
  -7  11   2        0.11        2.02      1.39 o 
  -6  11   2       45.15       59.77      5.19 o 
  -5  11   2       22.16       19.14      2.84 o 
  -4  11   2        0.39        2.99      1.42 o 
  -3  11   2        0.43        0.73      1.67 o 
  -2  11   2        0.15        0.48      1.46 o 
  -1  11   2       12.30       12.06      2.51 o 
   0  11   2        5.34        4.52      1.48 o 
   1  11   2      151.76      152.97      4.56 o 
   2  11   2       58.26       58.18      5.03 o 
   3  11   2        0.02        1.66      1.21 o 
   4  11   2       32.33       34.90      4.54 o 
   5  11   2       30.71       30.17      3.45 o 
   6  11   2        0.17        4.17      1.45 o 
   7  11   2        1.19        1.42      5.64 o 
   8  11   2        6.46        8.83      2.48 o 
  -7  12   2       17.40       19.14      3.51 o 
  -6  12   2        1.88        4.35      1.79 o 
  -5  12   2        0.01        2.87      2.64 o 
  -4  12   2       16.30       15.15      3.07 o 
  -3  12   2        2.65        6.31      2.14 o 
  -2  12   2        0.28        3.26      2.04 o 
  -1  12   2        9.07        8.21      2.35 o 
   0  12   2       10.71       10.92      2.41 o 
   1  12   2       22.00       21.13      3.49 o 
   2  12   2        0.48        5.09      1.74 o 
   3  12   2       52.84       46.68      6.09 o 
   4  12   2       73.15       86.89      9.96 o 
   5  12   2        1.04        1.60      1.50 o 
   6  12   2       19.95       15.87      2.63 o 
   7  12   2       81.51       78.13      6.42 o 
  -5  13   2        1.93        2.76      1.45 o 
  -4  13   2       32.28       26.65      4.56 o 
  -3  13   2        0.90        2.19      1.18 o 
  -2  13   2        0.06        1.59      1.90 o 
  -1  13   2       15.93       18.20      2.82 o 
   0  13   2       15.71       16.24      2.25 o 
   1  13   2       79.91       73.08      8.64 o 
   2  13   2        0.01        2.57      1.87 o 
   3  13   2        0.79        2.94      1.54 o 
   4  13   2       36.35       33.11      3.76 o 
   5  13   2        0.01        1.68      1.59 o 
   0  14   2        6.80        8.72      3.18 o 
 -13   0   3       30.14       29.00      5.24 o 
 -11   0   3      116.90      118.41      6.90 o 
  -9   0   3        0.21        0.69      1.60 o 
  -7   0   3       44.22       48.73      4.78 o 
  -5   0   3       21.36       19.50      2.36 o 
  -3   0   3       53.30       53.76      1.55 o 
   1   0   3     8032.89     7014.50     15.46 o 
   3   0   3      268.65      262.32      5.86 o 
   7   0   3       11.99        6.32      2.24 o 
   9   0   3        2.15        2.48      4.77 o 
  11   0   3        0.15       -0.60      3.92 o 
  13   0   3       22.39       16.64      3.95 o 
 -14   1   3        9.95       14.22      3.66 o 
 -13   1   3        0.03        3.43      3.21 o 
 -12   1   3        3.09        2.69      1.73 o 
 -11   1   3       14.84       14.05      3.12 o 
 -10   1   3       18.88       11.18      2.35 o 
  -9   1   3        8.08        7.90      1.49 o 
  -8   1   3       50.28       52.95      2.96 o 
  -7   1   3      198.61      204.96      2.53 o 
  -6   1   3      199.47      236.83      3.18 o 
  -5   1   3       79.24       81.09      2.30 o 
  -4   1   3       19.95       22.59      1.55 o 
  -3   1   3     1139.10     1082.19      6.41 o 
  -2   1   3     4026.94     3782.41     25.55 o 
  -1   1   3     2042.50     1836.28      8.31 o 
   0   1   3     6161.52     5237.39     37.10 o 
   1   1   3      289.41      293.16      1.52 o 
   2   1   3      525.94      504.16      2.56 o 
   3   1   3       72.18       66.03      1.64 o 
   4   1   3       12.75       15.01      1.15 o 
   5   1   3      407.49      397.66      4.26 o 
   6   1   3      238.29      229.20      3.94 o 
   7   1   3      333.99      364.60      6.43 o 
   8   1   3       18.53       17.91      2.11 o 
   9   1   3       51.72       49.51      6.18 o 
  10   1   3        0.03       -2.47      2.47 o 
  11   1   3        1.30        0.92      1.98 o 
  12   1   3        2.72        4.49      2.06 o 
  13   1   3        8.26        6.50      2.20 o 
 -13   2   3        9.02       11.87      2.75 o 
 -12   2   3       25.78       28.71      4.29 o 
 -11   2   3        4.99        4.09      1.86 o 
 -10   2   3        3.28        7.96      2.70 o 
  -9   2   3      151.60      159.74      3.92 o 
  -8   2   3        0.45        1.24      0.97 o 
  -7   2   3      195.84      190.81      5.41 o 
  -6   2   3        2.14        2.54      1.03 o 
  -5   2   3      877.26      895.45      6.52 o 
  -4   2   3      333.99      329.83      6.18 o 
  -3   2   3      726.29      720.38      6.67 o 
  -2   2   3      337.74      339.50      2.38 o 
  -1   2   3     1155.18     1048.42      3.41 o 
   0   2   3       50.62       41.31      0.88 o 
   1   2   3       39.14       41.94      0.63 o 
   2   2   3       24.80       30.68      0.99 o 
   3   2   3      504.78      490.98      3.69 o 
   4   2   3      628.28      697.26      5.48 o 
   5   2   3       82.69       91.53      2.81 o 
   6   2   3      348.85      348.25      5.46 o 
   7   2   3       33.22       28.30      2.21 o 
   8   2   3      291.16      301.44      8.96 o 
   9   2   3       63.72       60.50      6.07 o 
  10   2   3        2.36        5.08      2.10 o 
  11   2   3       79.73       80.22      9.72 o 
  12   2   3        7.32        7.45      3.19 o 
  13   2   3        1.67        3.75      1.92 o 
 -13   3   3        0.18        0.58      2.16 o 
 -12   3   3        0.25        1.51      2.06 o 
 -11   3   3       45.70       44.68      5.60 o 
 -10   3   3       25.70       25.89      3.73 o 
  -9   3   3      126.82      130.35      5.21 o 
  -8   3   3       53.35       57.20      4.36 o 
  -7   3   3      165.36      169.87      6.73 o 
  -5   3   3     1221.73     1267.92     12.12 o 
  -4   3   3        0.61        1.98      1.01 o 
  -3   3   3      617.74      675.01      7.35 o 
  -2   3   3       96.60       95.20      1.96 o 
  -1   3   3     1169.70     1139.49      9.40 o 
   0   3   3      286.88      258.33      2.06 o 
   1   3   3       56.38       57.44      1.02 o 
   2   3   3       12.66       16.55      1.13 o 
   3   3   3       34.26       32.14      1.46 o 
   4   3   3      396.37      426.17      4.15 o 
   5   3   3      354.19      347.71      4.68 o 
   6   3   3     1291.85     1399.27     15.39 o 
   7   3   3       38.27       38.39      2.25 o 
   8   3   3      481.55      479.31      8.02 o 
   9   3   3       64.40       64.54      5.04 o 
  10   3   3       98.36      102.87      4.83 o 
  11   3   3      132.75      143.15      7.82 o 
  12   3   3        8.95       14.17      2.60 o 
  13   3   3       33.25       31.03      4.67 o 
 -13   4   3        5.59        5.19      1.78 o 
 -12   4   3        1.02        3.56      1.71 o 
 -11   4   3       30.78       34.68      3.83 o 
 -10   4   3        5.05        7.90      1.77 o 
  -9   4   3       38.04       39.63      3.65 o 
  -8   4   3      573.16      586.88      5.89 o 
  -7   4   3        5.53        4.23      1.19 o 
  -6   4   3      146.05      151.31      3.85 o 
  -5   4   3        0.47        0.88      1.07 o 
  -3   4   3       39.41       39.18      1.67 o 
  -2   4   3       34.72       33.90      1.47 o 
  -1   4   3       22.66       17.80      1.05 o 
   0   4   3       10.31        8.54      0.69 o 
   1   4   3      195.87      207.53      1.85 o 
   2   4   3      337.32      366.50      3.68 o 
   3   4   3        4.61        8.33      1.15 o 
   4   4   3      246.88      279.02      4.09 o 
   5   4   3        5.78        4.58      0.83 o 
   6   4   3      170.92      164.42      2.98 o 
   7   4   3       47.19       47.28      3.04 o 
   8   4   3      707.69      724.87      8.66 o 
   9   4   3        0.20        0.49      1.56 o 
  10   4   3       13.98       10.49      2.62 o 
  11   4   3      147.23      136.59      5.57 o 
  12   4   3        7.29        9.21      2.75 o 
  13   4   3       21.59       20.43      3.26 o 
 -13   5   3       28.01       26.32      4.67 o 
 -12   5   3        1.53        2.83      2.23 o 
 -11   5   3       20.68       23.89      3.66 o 
 -10   5   3      138.58      133.04      4.33 o 
  -9   5   3      163.03      161.70      7.43 o 
  -8   5   3      250.42      278.29      5.55 o 
  -7   5   3        8.50        9.13      1.35 o 
  -6   5   3      366.67      383.62      9.08 o 
  -5   5   3      193.16      199.56      2.95 o 
  -4   5   3      666.98      670.11      9.06 o 
  -3   5   3     2257.30     2428.02     31.70 o 
  -2   5   3      403.77      394.34      4.33 o 
  -1   5   3     2016.87     2179.89     13.02 o 
   0   5   3      415.07      425.75      3.15 o 
   1   5   3     1364.95     1516.73     15.02 o 
   2   5   3       55.40       62.71      1.37 o 
   3   5   3        7.36        5.95      0.77 o 
   4   5   3        1.46        1.15      1.18 o 
   5   5   3       69.64       65.33      3.08 o 
   6   5   3      278.39      287.52      3.36 o 
   7   5   3      237.63      245.58      3.44 o 
   8   5   3       16.43       12.88      2.14 o 
   9   5   3        8.16        8.16      2.33 o 
  10   5   3       71.00       57.43      7.45 o 
  11   5   3       35.69       48.44      5.31 o 
  12   5   3        0.05        2.55      2.26 o 
 -12   6   3       10.40        7.54      2.65 o 
 -11   6   3       21.20       21.10      4.05 o 
 -10   6   3        0.08        1.21      1.70 o 
  -9   6   3       44.96       46.80      3.42 o 
  -8   6   3      157.07      162.45      4.30 o 
  -7   6   3       64.32       59.05      4.03 o 
  -6   6   3       24.25       22.68      2.67 o 
  -5   6   3       33.51       38.13      2.35 o 
  -4   6   3       28.77       33.56      1.49 o 
  -3   6   3       27.60       28.67      2.17 o 
  -2   6   3        0.21        1.13      1.07 o 
  -1   6   3      135.67      153.81      3.00 o 
   0   6   3      165.20      209.38      3.17 o 
   1   6   3      344.59      346.92      4.24 o 
   2   6   3      112.28      104.66      1.69 o 
   3   6   3        7.81       10.11      1.24 o 
   4   6   3        1.32        1.75      0.93 o 
   5   6   3        1.47        2.24      1.12 o 
   6   6   3       40.72       42.25      2.55 o 
   7   6   3        0.83        1.05      1.20 o 
   8   6   3       77.01       71.46      3.89 o 
   9   6   3       17.85       14.53      2.58 o 
  10   6   3        0.53        0.89      1.67 o 
  11   6   3       44.23       58.63      9.17 o 
  12   6   3       14.45       10.93      2.68 o 
 -12   7   3        6.18        4.58      2.43 o 
 -11   7   3        0.16        6.16      3.13 o 
 -10   7   3        2.07        3.33      1.67 o 
  -9   7   3        2.09        2.45      1.14 o 
  -8   7   3        3.64        4.70      1.29 o 
  -7   7   3       13.59       11.48      1.66 o 
  -6   7   3       32.11       33.18      3.40 o 
  -5   7   3       13.72       15.37      1.57 o 
  -4   7   3        6.95        8.36      1.38 o 
  -3   7   3        0.11        2.31      1.08 o 
  -2   7   3       15.48       22.10      2.58 o 
  -1   7   3        2.93        2.18      0.93 o 
   0   7   3       35.10       26.09      2.16 o 
   1   7   3      101.69       95.44      2.53 o 
   2   7   3       19.90       19.39      1.39 o 
   3   7   3        7.75        7.74      1.05 o 
   4   7   3       23.31       24.97      2.21 o 
   5   7   3        6.16        6.10      0.81 o 
   6   7   3        0.31        1.15      1.36 o 
   7   7   3       67.66       63.95      3.61 o 
   8   7   3        0.03        1.63      1.29 o 
   9   7   3        4.99        5.62      1.30 o 
  10   7   3        3.22        5.70      2.34 o 
  11   7   3        5.28        2.94      1.22 o 
 -11   8   3        6.82        8.34      2.85 o 
 -10   8   3        0.30        1.45      1.87 o 
  -9   8   3        5.56        4.61      2.03 o 
  -8   8   3        7.03        6.55      1.42 o 
  -7   8   3        1.36        2.95      1.26 o 
  -6   8   3        2.27        2.90      1.38 o 
  -5   8   3        3.56        3.36      1.56 o 
  -4   8   3        1.85        2.12      1.43 o 
  -3   8   3       47.92       35.38      4.22 o 
  -2   8   3      108.82      103.16      3.31 o 
  -1   8   3      220.38      200.77      3.22 o 
   0   8   3       56.62       64.96      3.47 o 
   1   8   3      424.65      424.90      4.85 o 
   2   8   3       20.40       19.09      1.57 o 
   3   8   3        5.35        6.83      1.16 o 
   4   8   3        3.58        2.44      1.15 o 
   5   8   3       67.85       55.50      3.02 o 
   6   8   3       52.98       52.10      3.99 o 
   7   8   3       59.79       50.01      3.53 o 
   8   8   3        0.18        2.65      1.35 o 
   9   8   3        0.15        2.25      1.11 o 
  10   8   3        0.14        2.13      1.64 o 
  11   8   3        0.00        0.56      2.95 o 
 -10   9   3        0.57        2.43      1.53 o 
  -9   9   3        6.97        5.14      2.08 o 
  -8   9   3        0.12        2.96      1.55 o 
  -7   9   3        0.22        2.05      1.24 o 
  -6   9   3       16.37       15.45      2.04 o 
  -5   9   3        3.36        3.57      1.20 o 
  -4   9   3        0.18        0.03      1.74 o 
  -3   9   3      195.05      199.91      5.60 o 
  -2   9   3       39.51       50.68      4.33 o 
  -1   9   3       31.09       29.70      2.47 o 
   0   9   3      210.45      200.91      9.41 o 
   1   9   3        2.89        2.85      1.60 o 
   2   9   3       43.92       47.06      3.50 o 
   3   9   3      165.02      171.73      3.52 o 
   4   9   3       36.15       38.22      3.84 o 
   5   9   3        4.93        4.08      1.25 o 
   6   9   3        9.44        5.72      1.77 o 
   7   9   3       37.22       36.79      3.09 o 
   8   9   3        0.01        3.41      1.60 o 
   9   9   3        1.62        3.08      1.83 o 
  10   9   3        2.29       -0.01      2.70 o 
  -9  10   3        1.96        1.59      1.06 o 
  -8  10   3        7.38        6.30      1.44 o 
  -7  10   3        6.16        8.79      1.81 o 
  -6  10   3       14.78       11.36      1.86 o 
  -5  10   3       30.20       23.62      3.07 o 
  -4  10   3        0.00        1.54      0.95 o 
  -3  10   3       96.59       90.91      3.44 o 
  -2  10   3        4.85        8.90      2.11 o 
  -1  10   3      210.38      215.53      7.47 o 
   0  10   3       44.50       41.80      5.69 o 
   1  10   3       40.36       45.74      5.66 o 
   2  10   3      585.51      634.25     16.89 o 
   3  10   3      166.71      187.08      4.86 o 
   4  10   3      329.43      334.32      5.34 o 
   5  10   3      141.03      160.37      4.52 o 
   6  10   3       93.90       96.03      5.09 o 
   7  10   3        2.85        5.05      2.16 o 
   8  10   3        3.45        5.18      1.60 o 
   9  10   3        0.07        2.31      1.44 o 
  -8  11   3        2.16        3.45      1.83 o 
  -7  11   3        7.01        8.27      2.00 o 
  -6  11   3       10.22        9.67      2.28 o 
  -5  11   3        7.86        9.30      2.23 o 
  -4  11   3        6.46        6.05      1.46 o 
  -3  11   3        3.81        7.14      1.82 o 
  -2  11   3        7.41        8.77      1.50 o 
  -1  11   3        2.31        3.48      1.50 o 
   0  11   3       48.89       47.78      6.42 o 
   1  11   3       50.83       55.54      6.64 o 
   2  11   3       36.36       43.17      6.76 o 
   3  11   3        1.60        2.27      1.38 o 
   4  11   3       23.98       23.97      3.37 o 
   5  11   3        1.51        1.87      1.83 o 
   6  11   3       74.92       73.56      4.38 o 
   7  11   3       14.75       11.09      2.51 o 
   8  11   3       16.13       25.06      4.45 o 
  -7  12   3       59.53       58.20      5.89 o 
  -6  12   3       17.76       23.82      4.54 o 
  -5  12   3       19.07       21.79      5.13 o 
  -4  12   3       15.55       20.00      2.88 o 
  -3  12   3        4.41        5.38      1.76 o 
  -2  12   3        5.05        5.24      1.39 o 
  -1  12   3        1.89        4.35      1.56 o 
   0  12   3       21.61       25.78      4.02 o 
   1  12   3       97.64      114.43      6.21 o 
   2  12   3       46.25       53.33      5.27 o 
   3  12   3       88.75       84.41      9.62 o 
   4  12   3        0.67        1.64      1.62 o 
   5  12   3       60.37       73.27      4.24 o 
   6  12   3       30.47       29.02     10.01 o 
  -5  13   3       14.06       14.17      2.66 o 
  -4  13   3       42.65       49.37      6.57 o 
  -3  13   3       23.68       30.32      3.74 o 
  -2  13   3       10.13        8.32      2.54 o 
  -1  13   3       13.53       14.97      2.32 o 
   0  13   3       18.43       10.93      2.54 o 
   1  13   3        0.87        2.08      1.75 o 
   2  13   3        2.69        6.32      2.44 o 
   3  13   3        7.50       10.21      2.60 o 
   4  13   3        6.64        6.90      2.14 o 
 -12   0   4       78.02       90.48     11.34 o 
 -10   0   4        1.56        3.85      2.42 o 
  -8   0   4        1.01        3.07      2.60 o 
  -6   0   4       22.73       28.25      3.07 o 
  -4   0   4      955.41     1048.61     34.90 o 
  -2   0   4     2670.45     2692.90     27.34 o 
   2   0   4      920.53      993.00     14.69 o 
   4   0   4        4.17       10.21      1.49 o 
   6   0   4       27.39       25.71      3.44 o 
   8   0   4       19.63       19.18      4.91 o 
  10   0   4      113.44      102.74     16.84 o 
  12   0   4       17.24       17.86      4.26 o 
 -13   1   4       21.53       21.23      3.33 o 
 -12   1   4       51.86       53.67      6.14 o 
 -11   1   4        7.44        8.80      2.05 o 
 -10   1   4       80.54       70.49      6.35 o 
  -9   1   4       53.63       53.68      3.58 o 
  -8   1   4       46.19       42.68      2.41 o 
  -7   1   4        0.93        2.30      1.16 o 
  -6   1   4       42.22       46.56      2.35 o 
  -5   1   4      116.90      100.11      2.04 o 
  -4   1   4      634.65      689.78      5.75 o 
  -3   1   4        0.42        0.41      0.97 o 
  -2   1   4      243.56      216.93      1.99 o 
  -1   1   4      434.49      385.61      7.80 o 
   0   1   4       17.48       22.90      1.13 o 
   1   1   4      121.76      118.96      1.09 o 
   2   1   4      215.20      217.87      2.22 o 
   3   1   4      503.62      531.22      4.04 o 
   4   1   4     1617.02     1653.66     10.90 o 
   5   1   4      784.14      828.56      8.09 o 
   6   1   4     1074.62     1095.59     19.52 o 
   7   1   4       78.24       83.40      3.06 o 
   8   1   4      194.13      197.76      4.92 o 
   9   1   4       13.90       16.24      2.74 o 
  10   1   4        4.01        2.42      2.79 o 
  11   1   4        1.60        6.73      2.05 o 
  12   1   4       14.38       12.18      3.04 o 
  13   1   4        0.23        7.15      2.39 o 
 -13   2   4        0.00        2.61      2.41 o 
 -12   2   4        0.11       -0.58      2.59 o 
 -11   2   4        3.91        4.63      2.92 o 
 -10   2   4      135.79      134.83      7.53 o 
  -9   2   4        1.05        2.55      1.07 o 
  -8   2   4        6.37        6.54      1.42 o 
  -7   2   4       21.03       21.43      2.14 o 
  -6   2   4      185.61      185.78      2.75 o 
  -5   2   4       27.87       27.87      2.28 o 
  -4   2   4      264.87      266.88      3.71 o 
  -3   2   4      336.54      297.95      4.18 o 
  -2   2   4      182.36      162.58      3.17 o 
  -1   2   4        4.57        3.27      0.80 o 
   0   2   4       28.48       27.01      1.65 o 
   1   2   4       24.99       22.71      0.78 o 
   2   2   4     1307.46     1340.91      8.23 o 
   3   2   4      195.32      218.52      4.32 o 
   4   2   4      166.31      156.75      3.69 o 
   5   2   4       89.11       96.20      2.02 o 
   6   2   4       27.47       27.53      2.90 o 
   7   2   4       18.42       17.08      1.25 o 
   8   2   4        1.54        2.25      1.72 o 
   9   2   4        0.62       -0.63      2.24 o 
  10   2   4      117.77      128.21      7.24 o 
  11   2   4       26.80       26.19      4.11 o 
  12   2   4       17.87       15.66      3.75 o 
  13   2   4        0.29        3.67      2.23 o 
 -13   3   4        0.76        3.39      1.88 o 
 -12   3   4        5.99        4.62      2.16 o 
 -11   3   4        9.25        8.79      2.25 o 
 -10   3   4       53.97       56.88      5.23 o 
  -9   3   4       58.94       57.55      3.85 o 
  -8   3   4       54.54       56.19      2.89 o 
  -7   3   4        0.02        0.92      0.99 o 
  -6   3   4      263.59      243.32      6.99 o 
  -5   3   4        0.66        1.47      1.33 o 
  -4   3   4     3654.08     3893.66     38.82 o 
  -3   3   4      373.24      420.23      6.49 o 
  -2   3   4      255.67      282.79      2.53 o 
  -1   3   4       59.40       65.28      1.12 o 
   0   3   4       15.38       13.77      0.97 o 
   1   3   4       16.59       15.41      0.85 o 
   2   3   4      308.45      319.29      2.63 o 
   3   3   4       63.44       76.74      1.40 o 
   4   3   4      410.82      425.71      4.77 o 
   5   3   4       65.50       76.82      2.77 o 
   6   3   4        6.27        6.95      0.99 o 
   7   3   4       59.31       49.63      2.74 o 
   8   3   4        2.35        4.78      1.64 o 
   9   3   4       54.77       55.30      4.84 o 
  10   3   4       31.99       35.01      3.90 o 
  11   3   4       14.05       12.97      2.88 o 
  12   3   4        8.41        8.21      2.45 o 
  13   3   4       20.69       19.69      3.67 o 
 -13   4   4        1.81        2.71      1.41 o 
 -12   4   4        1.06        1.65      1.72 o 
 -11   4   4      100.46       99.42      5.91 o 
 -10   4   4       43.72       51.17      5.93 o 
  -9   4   4       18.19       19.21      2.57 o 
  -8   4   4       29.04       31.50      3.52 o 
  -7   4   4      302.24      321.33      3.89 o 
  -6   4   4      518.22      530.05      7.64 o 
  -5   4   4        3.66        2.14      1.18 o 
  -4   4   4      206.51      200.16      3.96 o 
  -3   4   4       99.07       89.94      1.93 o 
  -2   4   4     1783.60     1864.10     10.90 o 
  -1   4   4     1156.72     1228.21      9.85 o 
   0   4   4     1530.24     1594.94     23.24 o 
   1   4   4       15.45       14.65      1.29 o 
   2   4   4      660.66      701.42      4.78 o 
   3   4   4      327.66      368.23      6.03 o 
   4   4   4       25.73       25.07      1.71 o 
   5   4   4      108.57      105.59      2.15 o 
   6   4   4       69.16       65.95      2.83 o 
   7   4   4       21.54       21.31      2.15 o 
   8   4   4       16.32       12.99      1.87 o 
   9   4   4       37.12       33.18      4.43 o 
  10   4   4       95.13       88.37      5.86 o 
  11   4   4      105.25      118.07      9.40 o 
  12   4   4        6.29        4.60      2.21 o 
 -12   5   4        0.08        1.20      1.94 o 
 -11   5   4        7.16        7.56      3.53 o 
 -10   5   4       29.92       26.73      3.37 o 
  -9   5   4        8.62        9.48      1.71 o 
  -8   5   4        6.57        7.21      1.33 o 
  -7   5   4        6.81        8.00      1.60 o 
  -6   5   4       69.38       71.24      3.37 o 
  -5   5   4      468.00      486.40      9.12 o 
  -4   5   4      188.94      173.13      2.59 o 
  -3   5   4     1018.32     1037.86      9.16 o 
  -1   5   4       42.15       53.05      1.20 o 
   0   5   4       23.92       21.51      1.53 o 
   1   5   4      354.34      396.24      7.28 o 
   2   5   4        5.46        5.05      0.76 o 
   3   5   4       48.26       51.12      2.77 o 
   4   5   4       20.34       21.08      1.92 o 
   5   5   4        0.05        1.11      0.94 o 
   6   5   4       93.64       94.46      2.86 o 
   7   5   4       23.95       30.01      3.01 o 
   8   5   4        2.12        1.14      1.75 o 
   9   5   4       44.46       45.53      4.16 o 
  10   5   4       26.00       22.53      3.38 o 
  11   5   4        7.26        3.64      2.06 o 
  12   5   4       72.94       70.60      8.41 o 
 -12   6   4        1.48        3.26      1.39 o 
 -11   6   4       15.84       12.76      2.84 o 
 -10   6   4        2.44        4.03      1.22 o 
  -9   6   4        1.20        0.79      1.40 o 
  -8   6   4      373.77      372.02      9.08 o 
  -7   6   4       28.54       28.39      2.79 o 
  -6   6   4      314.94      322.13      3.89 o 
  -5   6   4      182.47      182.08      3.27 o 
  -4   6   4        8.71        9.27      1.10 o 
  -3   6   4      104.67      104.67      3.59 o 
  -2   6   4      779.20      804.15     12.45 o 
  -1   6   4        0.91        1.40      0.38 o 
   0   6   4       19.49       19.42      1.53 o 
   1   6   4      265.15      261.69      2.72 o 
   2   6   4       46.12       48.02      1.64 o 
   3   6   4        0.50        2.59      0.58 o 
   4   6   4        2.03        2.49      1.03 o 
   5   6   4       47.50       44.78      2.77 o 
   6   6   4       19.65       20.97      2.39 o 
   7   6   4       99.10      107.99      5.40 o 
   8   6   4       12.98       12.11      1.59 o 
   9   6   4      116.10      115.59      5.63 o 
  10   6   4      109.08      114.37      4.61 o 
  11   6   4        0.28        1.73      1.45 o 
  12   6   4       20.66       19.05      3.17 o 
 -12   7   4        1.33        2.86      2.88 o 
 -11   7   4       57.12       51.65      5.13 o 
 -10   7   4       39.43       37.25      6.76 o 
  -9   7   4       54.89       54.80      4.90 o 
  -8   7   4        4.74        6.96      1.21 o 
  -7   7   4       25.19       19.72      2.00 o 
  -6   7   4       79.97       72.64      2.81 o 
  -5   7   4        7.69        8.24      1.42 o 
  -4   7   4       17.79       19.74      2.69 o 
  -3   7   4        5.40        4.23      1.23 o 
  -2   7   4       19.42       21.78      2.73 o 
  -1   7   4       20.92       17.69      2.12 o 
   0   7   4        3.85        6.73      1.44 o 
   1   7   4      317.44      329.31      4.89 o 
   2   7   4        4.55        4.97      0.84 o 
   3   7   4       32.26       37.54      2.53 o 
   4   7   4        0.03       -0.55      1.23 o 
   5   7   4       13.69       13.88      1.58 o 
   6   7   4        7.11        8.31      1.39 o 
   7   7   4      100.95      103.11      4.61 o 
   8   7   4        0.15        3.78      1.70 o 
   9   7   4        9.03        8.00      1.83 o 
  10   7   4       11.28       13.68      2.37 o 
  11   7   4       11.86       12.25      2.77 o 
 -11   8   4        8.33        6.27      2.11 o 
 -10   8   4       25.95       21.95      3.22 o 
  -9   8   4        3.31        4.23      1.98 o 
  -8   8   4        3.19        3.49      1.70 o 
  -7   8   4        4.56        3.23      1.38 o 
  -6   8   4        9.16        7.33      1.45 o 
  -5   8   4        1.25        2.87      1.32 o 
  -4   8   4        3.45        2.34      1.32 o 
  -3   8   4        3.08        2.96      1.35 o 
  -2   8   4      214.95      196.87      7.15 o 
  -1   8   4       31.02       31.49      2.82 o 
   0   8   4      127.78      120.94      3.62 o 
   1   8   4      119.55      112.15      3.27 o 
   2   8   4      159.73      156.58      3.34 o 
   3   8   4        6.87        5.35      1.32 o 
   4   8   4        0.86        2.01      1.15 o 
   5   8   4        0.72        2.26      1.21 o 
   6   8   4        0.82        1.49      0.99 o 
   7   8   4       33.74       32.26      2.71 o 
   8   8   4       26.33       24.66      2.71 o 
   9   8   4        2.66        4.13      1.23 o 
  10   8   4        5.66        5.46      1.45 o 
 -10   9   4        8.23        7.04      2.10 o 
  -9   9   4       48.61       51.62      7.64 o 
  -8   9   4       14.71       15.72      2.35 o 
  -7   9   4        4.53        3.46      1.40 o 
  -6   9   4       10.10       10.86      2.16 o 
  -5   9   4       77.27       57.18      6.08 o 
  -4   9   4       29.96       26.89      3.00 o 
  -3   9   4       60.23       59.07      4.91 o 
  -2   9   4       53.84       47.75      5.00 o 
  -1   9   4        0.13        2.39      1.42 o 
   0   9   4      178.98      181.62      3.74 o 
   1   9   4       32.75       34.03      3.20 o 
   2   9   4       50.54       52.53      3.45 o 
   3   9   4      159.12      164.40      3.61 o 
   4   9   4       40.34       35.63      3.96 o 
   5   9   4       31.19       35.33      2.38 o 
   6   9   4        1.65        2.69      1.19 o 
   7   9   4        3.30        4.78      1.38 o 
   8   9   4       16.32       16.30      2.34 o 
   9   9   4        3.15        2.40      1.55 o 
  10   9   4       10.88        9.03      3.00 o 
  -9  10   4       18.97       17.07      2.73 o 
  -8  10   4        2.53        3.92      1.15 o 
  -7  10   4        1.24        4.08      1.30 o 
  -6  10   4        0.16        1.13      1.61 o 
  -5  10   4        0.56        1.98      1.64 o 
  -4  10   4       43.10       37.84      3.73 o 
  -3  10   4       33.73       26.42      2.81 o 
  -2  10   4       18.64       20.39      2.41 o 
  -1  10   4       97.80       94.12      4.78 o 
   0  10   4        0.00        1.25      1.19 o 
   1  10   4       10.94       10.28      1.64 o 
   2  10   4      185.17      182.24      5.05 o 
   3  10   4        0.41        2.81      1.34 o 
   4  10   4        0.48        0.19      2.09 o 
   5  10   4       14.67       16.47      2.50 o 
   6  10   4        1.18        2.26      1.47 o 
   7  10   4       19.48       20.11      2.99 o 
   8  10   4        0.01        0.97      1.80 o 
   9  10   4        1.48        2.38      2.47 o 
  -8  11   4        2.45        4.05      1.73 o 
  -7  11   4       12.32       12.72      2.19 o 
  -6  11   4       39.31       50.31      5.15 o 
  -5  11   4       23.03       19.01      2.72 o 
  -4  11   4       10.97       13.13      2.63 o 
  -3  11   4       12.81       13.83      2.36 o 
  -2  11   4        3.00        5.25      1.65 o 
  -1  11   4      128.04      124.68      6.52 o 
   0  11   4       43.85       47.28      5.36 o 
   1  11   4       29.26       31.34      3.54 o 
   2  11   4       34.63       36.03      3.53 o 
   3  11   4       22.38       21.99      2.69 o 
   4  11   4       20.83       27.03      3.70 o 
   5  11   4       74.92       68.32      9.78 o 
   6  11   4      100.09      100.36      5.19 o 
   7  11   4      161.01      169.80     12.12 o 
   8  11   4        1.79        4.64      3.17 o 
  -6  12   4        0.93        2.89      2.60 o 
  -5  12   4       13.05       12.32      2.36 o 
  -4  12   4       12.34        7.65      3.00 o 
  -3  12   4       71.31       70.47      7.22 o 
  -2  12   4       49.20       53.52      5.33 o 
  -1  12   4        4.20        7.91      3.04 o 
   0  12   4        0.21        2.55      3.29 o 
   1  12   4       26.93       25.46      4.18 o 
   2  12   4        6.98       11.22      3.23 o 
   3  12   4        8.48        9.22      2.10 o 
   4  12   4        8.53        5.13      2.40 o 
   5  12   4        8.13        6.09      1.98 o 
   6  12   4       15.50       14.59      3.94 o 
  -4  13   4       33.04       32.69      4.06 o 
  -3  13   4       31.37       43.44      5.01 o 
  -2  13   4       47.22       59.10      5.91 o 
  -1  13   4       78.10       85.44      9.13 o 
   0  13   4        0.85        1.70      1.65 o 
   1  13   4        1.05        0.56      2.26 o 
   2  13   4        0.38        5.26      2.04 o 
   3  13   4        0.15        3.42      1.80 o 
   4  13   4        2.35        4.08      1.73 o 
 -13   0   5        0.95        2.37      2.69 o 
 -11   0   5        8.07        7.96      3.19 o 
  -9   0   5      130.81      144.05      4.33 o 
  -7   0   5      491.09      496.91     13.46 o 
  -5   0   5       67.87       69.25      3.08 o 
  -3   0   5     2007.21     2209.98     34.41 o 
  -1   0   5     2969.09     2843.67     53.71 o 
   1   0   5      546.24      575.00     11.86 o 
   3   0   5       10.19       21.10      3.03 o 
   5   0   5      721.15      824.37     14.99 o 
   7   0   5       16.41       16.95      2.98 o 
   9   0   5      385.67      426.14     17.50 o 
  11   0   5       16.48       15.53      4.20 o 
  13   0   5       69.45       74.66     13.00 o 
 -13   1   5        6.49        5.67      1.82 o 
 -12   1   5      110.81      129.80      9.82 o 
 -11   1   5        0.11        2.32      1.61 o 
 -10   1   5        9.88       10.85      2.99 o 
  -9   1   5        8.16        8.79      1.60 o 
  -8   1   5       41.45       37.77      2.88 o 
  -7   1   5       82.20       77.25      2.83 o 
  -6   1   5       17.72       27.83      2.79 o 
  -5   1   5       43.89       36.00      2.95 o 
  -4   1   5      235.88      258.09      3.93 o 
  -3   1   5      480.72      487.77      4.67 o 
  -2   1   5        0.14        0.08      0.81 o 
  -1   1   5       13.12       10.38      0.91 o 
   0   1   5        0.00        0.84      0.46 o 
   1   1   5     1282.83     1247.56     15.02 o 
   2   1   5       17.56       19.71      1.24 o 
   3   1   5      104.03       89.53      2.20 o 
   4   1   5      286.13      286.02      5.54 o 
   5   1   5       51.17       63.23      2.17 o 
   6   1   5       90.02       81.39      2.40 o 
   7   1   5      148.95      156.24      4.71 o 
   8   1   5      106.61      121.68      3.57 o 
   9   1   5        3.71        2.21      1.39 o 
  10   1   5       24.00       26.55      4.33 o 
  11   1   5        0.54        3.93      1.47 o 
  12   1   5        1.43        5.07      2.01 o 
  13   1   5        1.40        3.94      1.75 o 
 -13   2   5        0.02        0.15      2.05 o 
 -12   2   5       67.97       60.39      9.79 o 
 -11   2   5      106.26       99.07     13.39 o 
 -10   2   5      234.52      251.73      5.44 o 
  -9   2   5        2.80        2.76      1.12 o 
  -8   2   5        6.02        5.31      1.13 o 
  -7   2   5       17.53       19.63      2.13 o 
  -6   2   5      130.72      159.45      3.41 o 
  -5   2   5      199.70      213.21      4.50 o 
  -4   2   5       11.21       14.95      3.50 o 
  -3   2   5       82.87      109.27      2.14 o 
  -2   2   5       41.21       45.75      1.77 o 
  -1   2   5       72.76       95.29      1.55 o 
   0   2   5      225.33      203.27      3.85 o 
   1   2   5       50.99       51.26      1.21 o 
   2   2   5      265.29      279.18      2.72 o 
   3   2   5      303.75      327.89      4.52 o 
   4   2   5      323.77      342.12      4.66 o 
   5   2   5      416.70      402.12      5.00 o 
   6   2   5      137.31      152.30      3.10 o 
   7   2   5       13.20       16.50      2.42 o 
   8   2   5      330.69      359.78     13.67 o 
   9   2   5      232.49      270.18     19.68 o 
  10   2   5      214.36      221.44      8.10 o 
  11   2   5        1.20        3.30      2.20 o 
  12   2   5        1.44        1.96      1.96 o 
  13   2   5       12.45       17.95      3.80 o 
 -13   3   5        0.01        3.03      2.15 o 
 -12   3   5        1.78        2.12      1.88 o 
 -11   3   5        3.44        4.21      2.43 o 
 -10   3   5       58.73       60.53      4.40 o 
  -9   3   5      463.94      489.95      9.90 o 
  -8   3   5      193.02      179.17      4.33 o 
  -7   3   5       49.25       53.25      2.59 o 
  -6   3   5       55.66       65.34      3.67 o 
  -5   3   5      759.46      840.21     12.18 o 
  -4   3   5      190.79      188.05      3.52 o 
  -3   3   5      833.26      790.89     10.92 o 
  -2   3   5      226.47      215.44      3.80 o 
  -1   3   5      230.52      213.95      3.21 o 
   0   3   5      253.72      246.24      3.21 o 
   1   3   5      245.10      248.64      2.89 o 
   2   3   5       23.90       17.74      1.09 o 
   3   3   5      143.31      156.93      2.95 o 
   4   3   5      239.01      254.60      3.41 o 
   5   3   5       34.47       34.62      2.03 o 
   6   3   5       35.26       29.14      2.03 o 
   7   3   5       24.21       23.90      1.97 o 
   8   3   5       53.67       46.88      3.92 o 
   9   3   5        0.02       -2.69      2.69 o 
  10   3   5      117.09      110.87     10.33 o 
  11   3   5      130.40      122.64      4.90 o 
  12   3   5       15.64       12.79      2.71 o 
 -13   4   5        0.65        4.72      1.91 o 
 -12   4   5        4.11        7.13      1.94 o 
 -11   4   5       61.71       50.40      5.35 o 
 -10   4   5      171.42      168.53      4.15 o 
  -9   4   5        1.05        2.25      1.52 o 
  -8   4   5        0.00        2.22      1.06 o 
  -7   4   5       26.77       26.58      2.53 o 
  -6   4   5       70.07       64.35      5.80 o 
  -5   4   5       15.71       19.13      1.89 o 
  -4   4   5      540.10      537.30      9.19 o 
  -3   4   5      123.11      112.33      2.46 o 
  -2   4   5      560.83      486.72      6.58 o 
  -1   4   5      250.33      235.54      2.76 o 
   0   4   5        2.21        1.46      0.56 o 
   1   4   5       12.70       13.91      1.00 o 
   2   4   5        0.07        0.36      0.61 o 
   3   4   5       53.01       54.51      1.58 o 
   4   4   5        3.70        3.73      0.93 o 
   5   4   5        1.00        3.26      0.85 o 
   6   4   5       48.53       44.47      3.01 o 
   7   4   5      106.95      108.27      2.77 o 
   8   4   5      122.90      114.69      5.35 o 
   9   4   5        7.88        6.04      2.25 o 
  10   4   5       17.17       14.10      2.49 o 
  11   4   5       27.70       20.19      3.52 o 
  12   4   5        2.40        1.80      2.05 o 
 -12   5   5        1.07        2.07      1.49 o 
 -11   5   5        0.65        6.23      1.51 o 
 -10   5   5        0.00        1.68      1.48 o 
  -9   5   5        2.20        4.95      1.58 o 
  -8   5   5      269.64      267.19      3.99 o 
  -7   5   5        0.71        3.04      1.21 o 
  -6   5   5      281.38      297.81      5.03 o 
  -5   5   5       26.34       29.61      2.69 o 
  -4   5   5      670.73      682.19      9.48 o 
  -3   5   5        0.09        0.64      1.00 o 
  -2   5   5       78.54       69.33      1.66 o 
  -1   5   5        9.96       10.52      0.99 o 
   0   5   5       14.27       11.20      1.06 o 
   1   5   5      238.89      269.72      6.28 o 
   2   5   5        5.44        7.52      1.01 o 
   3   5   5      518.10      533.60      9.20 o 
   4   5   5        5.32        6.75      1.26 o 
   5   5   5       22.43       22.65      2.21 o 
   6   5   5       74.54       68.68      3.79 o 
   7   5   5       18.14       21.66      2.15 o 
   8   5   5       41.60       38.48      3.71 o 
   9   5   5        0.40        4.30      2.02 o 
  10   5   5       41.18       41.96      4.28 o 
  11   5   5        3.92        7.90      2.49 o 
  12   5   5       17.59       14.03      2.50 o 
 -12   6   5        2.78        3.23      3.00 o 
 -11   6   5        0.00        1.13      1.49 o 
 -10   6   5        1.55        4.34      1.55 o 
  -9   6   5        5.52        5.61      1.60 o 
  -8   6   5      243.75      236.41      4.23 o 
  -7   6   5      183.99      183.52      4.29 o 
  -6   6   5      201.90      202.13      3.98 o 
  -5   6   5      111.59      114.90      3.42 o 
  -4   6   5       55.18       59.25      2.27 o 
  -3   6   5        3.51        3.32      0.66 o 
  -2   6   5       25.74       29.80      2.31 o 
  -1   6   5      278.89      295.21      4.39 o 
   0   6   5      159.90      174.28      2.75 o 
   1   6   5        0.96        1.50      0.56 o 
   2   6   5       62.83       72.15      2.34 o 
   3   6   5       16.31       17.85      1.63 o 
   4   6   5        7.76        7.75      1.24 o 
   5   6   5        0.26        3.05      1.02 o 
   6   6   5      102.86      103.32      3.57 o 
   7   6   5       27.52       23.07      2.39 o 
   8   6   5        1.54        1.16      1.32 o 
   9   6   5       26.30       22.38      2.58 o 
  10   6   5        1.00        0.04      1.62 o 
  11   6   5        0.28        0.53      1.55 o 
 -11   7   5        1.21        2.07      2.10 o 
 -10   7   5        0.91        3.44      1.21 o 
  -9   7   5        6.09        2.99      2.05 o 
  -8   7   5       16.51       11.38      2.46 o 
  -7   7   5        0.18        1.31      1.31 o 
  -6   7   5       39.86       36.97      1.96 o 
  -5   7   5        0.51        1.93      0.94 o 
  -4   7   5       27.82       25.48      3.23 o 
  -3   7   5       49.49       49.91      1.69 o 
  -2   7   5       13.77       18.56      2.04 o 
  -1   7   5       81.21       86.69      4.37 o 
   0   7   5       15.52       16.97      1.83 o 
   1   7   5       41.89       39.64      2.11 o 
   2   7   5      100.09      112.98      3.59 o 
   3   7   5      240.30      259.39      6.17 o 
   4   7   5       77.93       85.84      4.04 o 
   5   7   5      396.49      400.13      4.87 o 
   6   7   5       10.58        8.01      1.32 o 
   7   7   5       95.07       98.13      4.65 o 
   8   7   5       18.30       18.32      2.42 o 
   9   7   5        1.30        3.21      1.55 o 
  10   7   5        1.51        2.87      1.93 o 
  11   7   5       12.18        9.26      2.23 o 
 -11   8   5       30.95       28.30      3.63 o 
 -10   8   5        2.11        3.49      1.64 o 
  -9   8   5       13.29        9.48      2.36 o 
  -8   8   5       26.47       23.82      3.58 o 
  -7   8   5        7.85       12.42      2.40 o 
  -6   8   5       43.32       41.28      6.06 o 
  -5   8   5       16.57       16.29      2.49 o 
  -4   8   5        0.17        2.36      1.51 o 
  -3   8   5        3.75        2.70      1.27 o 
  -2   8   5      111.96      108.02      2.99 o 
  -1   8   5      102.34      115.96      2.95 o 
   0   8   5      111.63      114.96      4.44 o 
   1   8   5       25.28       17.60      2.31 o 
   2   8   5        4.67        7.32      1.21 o 
   3   8   5       20.11       17.52      1.95 o 
   4   8   5      127.26      122.49      3.57 o 
   5   8   5      170.78      183.19      4.80 o 
   6   8   5        0.98        3.43      1.32 o 
   7   8   5       86.52       75.40      3.95 o 
   8   8   5       24.95       25.11      2.68 o 
   9   8   5       14.39       11.20      2.41 o 
  10   8   5        1.96        1.61      1.90 o 
 -10   9   5       17.09       18.35      3.64 o 
  -9   9   5        2.86        2.33      1.59 o 
  -8   9   5        7.19        9.60      2.62 o 
  -7   9   5        0.87        2.34      1.11 o 
  -6   9   5        3.99        2.14      1.21 o 
  -5   9   5        4.04        5.60      1.61 o 
  -4   9   5       13.26       10.39      1.55 o 
  -3   9   5       36.66       29.40      2.67 o 
  -2   9   5       25.60       24.94      2.46 o 
  -1   9   5      255.34      233.78      6.06 o 
   0   9   5      148.65      133.42      4.41 o 
   1   9   5      118.77      109.99      3.07 o 
   2   9   5      327.61      317.79      6.98 o 
   3   9   5       72.93       76.94      4.39 o 
   4   9   5      280.06      301.96      7.51 o 
   5   9   5      150.09      162.05      6.44 o 
   6   9   5        0.09        0.53      1.47 o 
   7   9   5       54.29       57.23      9.18 o 
   8   9   5        1.84        3.32      1.82 o 
   9   9   5        0.04       -2.08      2.92 o 
  -9  10   5       28.85       27.31      4.66 o 
  -8  10   5        8.25        6.95      1.96 o 
  -7  10   5        0.80        2.02      0.99 o 
  -6  10   5        0.67        3.22      1.37 o 
  -5  10   5        6.33        7.53      2.05 o 
  -4  10   5        6.11        6.37      1.48 o 
  -3  10   5       11.02       13.09      2.37 o 
  -2  10   5        3.97        1.64      0.79 o 
  -1  10   5       14.71       15.73      1.89 o 
   0  10   5       18.24       13.72      2.04 o 
   1  10   5        1.03        1.47      0.98 o 
   2  10   5       10.00        8.61      1.70 o 
   3  10   5        6.37        8.77      1.96 o 
   4  10   5        0.32        1.54      2.08 o 
   5  10   5      175.37      188.14      9.94 o 
   6  10   5       52.43       52.35      5.08 o 
   7  10   5       62.15       56.80     10.23 o 
   8  10   5        0.55        2.82      2.99 o 
  -8  11   5        0.41        2.78      2.44 o 
  -7  11   5       10.87        8.66      2.76 o 
  -6  11   5        0.02        5.73      2.26 o 
  -5  11   5        3.21        6.19      2.17 o 
  -4  11   5        4.64        6.00      2.73 o 
  -3  11   5       16.40       19.46      3.38 o 
  -2  11   5       22.06       18.97      3.07 o 
  -1  11   5       43.58       45.98      6.38 o 
   0  11   5        0.06        3.91      2.11 o 
   1  11   5       16.67       17.17      2.83 o 
   2  11   5        7.99        8.32      2.53 o 
   3  11   5        0.55        3.11      2.14 o 
   4  11   5        0.97        3.00      1.42 o 
   5  11   5       19.82       19.77      2.98 o 
   6  11   5        3.82        4.00      2.57 o 
   7  11   5        1.90        2.71      2.12 o 
  -6  12   5        0.81        1.48      1.44 o 
  -5  12   5       23.95       25.89      4.23 o 
  -4  12   5       45.03       51.21      4.35 o 
  -3  12   5        4.14        4.89      1.89 o 
  -2  12   5        0.01        1.92      3.00 o 
  -1  12   5        4.59        7.62      2.27 o 
   0  12   5       28.78       25.77      5.14 o 
   1  12   5        2.11        2.36      1.90 o 
   2  12   5        0.88        0.93      2.68 o 
   3  12   5       10.67        9.61      2.26 o 
   4  12   5        6.89        4.99      1.51 o 
   5  12   5       28.17       22.73      5.03 o 
  -3  13   5        0.24        3.95      2.76 o 
  -2  13   5       20.83       25.20      3.69 o 
  -1  13   5       26.58       33.74      5.13 o 
   0  13   5        1.80        4.76      2.66 o 
   1  13   5        0.25       -1.22      3.04 o 
   2  13   5        1.33        1.59      2.14 o 
   3  13   5        0.20        1.56      1.90 o 
 -12   0   6      437.78      507.26     13.48 o 
 -10   0   6       15.70       17.63      3.90 o 
  -8   0   6      156.91      169.54      4.73 o 
  -6   0   6      469.28      511.28     43.44 o 
  -4   0   6       22.39       17.34      2.51 o 
  -2   0   6      542.27      603.82      8.41 o 
   0   0   6     7510.56     7638.51     50.26 o 
   2   0   6      216.23      214.28      4.35 o 
   4   0   6      368.89      402.42      7.32 o 
   6   0   6       75.66       83.38      3.84 o 
   8   0   6      317.87      325.04     11.70 o 
  10   0   6      117.88      118.63     10.97 o 
  12   0   6        3.51        7.67      3.20 o 
 -13   1   6        7.16        6.80      2.25 o 
 -12   1   6       10.10       15.33      3.19 o 
 -11   1   6       50.90       55.09      5.94 o 
 -10   1   6       41.42       38.06      4.73 o 
  -9   1   6        0.94        1.68      1.07 o 
  -8   1   6       36.88       36.77      2.73 o 
  -7   1   6        1.02        2.28      1.52 o 
  -6   1   6       57.73       63.95      4.02 o 
  -5   1   6       78.35       84.09      2.46 o 
  -4   1   6        8.75        9.92      1.28 o 
  -3   1   6        0.12       -0.08      1.17 o 
  -2   1   6      773.23      845.51      7.26 o 
  -1   1   6      153.65      111.32      1.60 o 
   0   1   6        8.20       18.32      1.42 o 
   1   1   6      112.53      126.96      1.34 o 
   2   1   6      818.60      845.19      5.52 o 
   3   1   6      988.57     1057.31     16.57 o 
   4   1   6      113.23      108.40      2.36 o 
   5   1   6       25.10       32.21      2.72 o 
   6   1   6       41.55       32.73      2.78 o 
   7   1   6       90.97       80.38      3.93 o 
   8   1   6      302.84      308.60     12.87 o 
   9   1   6        0.59        2.65      2.09 o 
  10   1   6       22.68       17.89      2.54 o 
  11   1   6        2.36        1.22      2.12 o 
  12   1   6        4.29        6.15      2.16 o 
 -13   2   6        2.03        5.93      2.07 o 
 -12   2   6       36.17       27.89      3.79 o 
 -11   2   6        3.07        5.69      1.98 o 
 -10   2   6        2.70        1.72      1.93 o 
  -9   2   6       36.70       35.78      3.27 o 
  -8   2   6       78.04       78.00      4.80 o 
  -7   2   6      108.66       96.68      2.53 o 
  -6   2   6        1.71        2.23      1.22 o 
  -5   2   6        7.26        8.74      1.55 o 
  -4   2   6        6.39        9.01      1.25 o 
  -3   2   6       12.91       18.87      1.79 o 
  -2   2   6      412.49      409.95      5.39 o 
  -1   2   6      116.92      119.96      2.87 o 
   0   2   6      141.76      124.15      2.32 o 
   1   2   6      164.82      161.32      2.41 o 
   2   2   6       14.85       21.80      1.70 o 
   3   2   6        3.01        5.82      0.65 o 
   4   2   6      785.07      759.64      8.27 o 
   5   2   6       81.14       84.53      3.88 o 
   6   2   6      295.00      309.91      7.02 o 
   7   2   6      237.42      252.69      4.14 o 
   8   2   6      356.39      359.26      5.76 o 
   9   2   6        3.60        3.96      2.63 o 
  10   2   6        2.15        5.82      2.09 o 
  11   2   6       19.08       16.18      3.00 o 
  12   2   6        4.48        5.37      2.05 o 
 -13   3   6        1.98        4.08      2.48 o 
 -12   3   6       19.08       17.95      3.33 o 
 -11   3   6        1.12        1.46      1.75 o 
 -10   3   6       10.10        6.93      2.00 o 
  -9   3   6        0.98        0.47      1.38 o 
  -8   3   6        0.23        2.46      1.19 o 
  -7   3   6       29.14       34.49      3.07 o 
  -6   3   6       28.34       26.16      2.14 o 
  -5   3   6      230.08      258.94      8.22 o 
  -4   3   6       13.73       13.51      1.98 o 
  -3   3   6       45.81       37.17      2.10 o 
  -2   3   6      468.41      437.98      8.22 o 
  -1   3   6        7.90        6.93      1.69 o 
   0   3   6        0.72        1.43      0.81 o 
   1   3   6       15.24       16.21      2.05 o 
   2   3   6        1.06        1.28      0.43 o 
   3   3   6        8.02        8.83      1.02 o 
   4   3   6      157.84      175.41      3.72 o 
   5   3   6       29.14       31.51      3.35 o 
   6   3   6        7.71        8.46      1.55 o 
   7   3   6       87.97       84.64      3.01 o 
   8   3   6       29.09       27.41      3.29 o 
   9   3   6        0.42        2.53      2.03 o 
  10   3   6        0.47        3.76      2.50 o 
  11   3   6       19.70       17.01      2.91 o 
  12   3   6       15.54       12.42      2.97 o 
 -12   4   6        2.45        3.05      1.59 o 
 -11   4   6        4.36        4.30      1.83 o 
 -10   4   6        2.12        4.44      1.27 o 
  -9   4   6        0.86        3.15      1.06 o 
  -8   4   6       33.27       33.95      3.06 o 
  -7   4   6        7.61        5.50      1.38 o 
  -6   4   6       76.22       81.76      4.37 o 
  -5   4   6      280.27      272.26      4.68 o 
  -4   4   6       79.53       75.18      2.94 o 
  -3   4   6     1390.30     1376.60     15.39 o 
  -2   4   6       52.77       41.28      2.00 o 
  -1   4   6       36.51       33.04      1.63 o 
   0   4   6       27.54       36.25      4.60 o 
   1   4   6       46.37       49.67      2.49 o 
   2   4   6       86.29       91.35      2.65 o 
   3   4   6        0.33        2.04      0.88 o 
   4   4   6        0.88        4.35      1.07 o 
   5   4   6       57.86       63.16      2.44 o 
   6   4   6       24.70       26.27      2.46 o 
   7   4   6       67.35       67.19      2.38 o 
   8   4   6        4.64        3.94      1.39 o 
   9   4   6       71.93       81.30      8.56 o 
  10   4   6       14.58       13.19      2.71 o 
  11   4   6       12.24       12.35      2.46 o 
  12   4   6        0.17       -0.83      2.43 o 
 -12   5   6        0.07        1.67      1.48 o 
 -11   5   6       12.93       12.28      2.40 o 
 -10   5   6        1.57        2.66      1.33 o 
  -9   5   6        5.31        8.48      1.65 o 
  -8   5   6       13.16       11.79      2.25 o 
  -7   5   6       28.32       29.70      2.80 o 
  -6   5   6      119.83      118.95      4.57 o 
  -5   5   6      217.49      229.15      4.75 o 
  -4   5   6      117.49      116.92      3.32 o 
  -3   5   6        3.46        3.48      0.94 o 
  -2   5   6      201.67      207.26      2.40 o 
  -1   5   6       62.31       57.94      2.48 o 
   0   5   6      488.14      492.54      4.86 o 
   1   5   6      378.85      391.83      5.31 o 
   2   5   6       21.03       19.09      1.30 o 
   3   5   6      196.21      199.71      5.74 o 
   4   5   6       36.22       36.01      2.27 o 
   5   5   6       80.42       77.31      3.08 o 
   6   5   6       65.34       65.69      2.99 o 
   7   5   6       88.02       92.97      3.92 o 
   8   5   6        3.46        5.14      1.72 o 
   9   5   6        0.48        4.17      2.23 o 
  10   5   6        1.67        5.42      1.76 o 
  11   5   6        0.08        0.64      1.76 o 
 -12   6   6        0.07        3.02      4.14 o 
 -11   6   6        4.48        7.36      3.20 o 
 -10   6   6       22.23       19.95      2.77 o 
  -9   6   6        6.88        5.83      1.89 o 
  -8   6   6       16.54       17.94      2.28 o 
  -7   6   6      184.99      205.02      5.45 o 
  -6   6   6      387.46      395.03      6.43 o 
  -5   6   6      246.28      244.24      4.56 o 
  -4   6   6        0.32        2.10      1.04 o 
  -3   6   6       11.05       11.25      1.34 o 
  -2   6   6       69.90       71.09      1.51 o 
  -1   6   6      117.58      114.58      2.15 o 
   0   6   6        8.32       10.52      1.22 o 
   1   6   6        0.00        1.61      1.04 o 
   2   6   6       41.20       40.72      1.71 o 
   3   6   6       65.58       67.31      2.15 o 
   4   6   6       61.72       64.78      2.68 o 
   5   6   6       51.54       47.85      3.96 o 
   6   6   6        6.30        9.16      1.30 o 
   7   6   6       36.72       35.81      2.84 o 
   8   6   6       43.09       37.79      3.17 o 
   9   6   6       14.30       15.70      2.55 o 
  10   6   6       19.08       17.22      2.66 o 
  11   6   6        4.89       10.87      2.49 o 
 -11   7   6        2.33        3.67      2.46 o 
 -10   7   6        5.84        6.75      2.27 o 
  -9   7   6       82.52       70.49      7.94 o 
  -8   7   6      155.58      173.03      4.27 o 
  -7   7   6      275.56      259.49      4.22 o 
  -6   7   6        0.00        3.10      1.59 o 
  -5   7   6       95.88       80.13      2.83 o 
  -4   7   6        0.19        1.80      0.95 o 
  -3   7   6       99.92      108.74      3.06 o 
  -2   7   6        1.92        3.08      1.08 o 
  -1   7   6       15.50       14.78      2.02 o 
   0   7   6       15.96       14.85      2.15 o 
   1   7   6        0.17        1.32      0.85 o 
   2   7   6       23.58       20.93      1.63 o 
   3   7   6        8.27        8.38      1.39 o 
   4   7   6       26.30       30.17      2.00 o 
   5   7   6       63.35       66.45      3.40 o 
   6   7   6        4.33        4.80      1.55 o 
   7   7   6       50.11       43.88      4.72 o 
   8   7   6        1.68        2.14      1.67 o 
   9   7   6        2.24        6.81      2.71 o 
  10   7   6       13.85        7.77      2.41 o 
 -10   8   6       62.63       54.84      7.49 o 
  -9   8   6       89.66       80.30      9.23 o 
  -8   8   6       73.32       74.01      4.83 o 
  -7   8   6        0.18        1.98      1.72 o 
  -6   8   6       27.75       21.57      2.71 o 
  -5   8   6        4.82       14.62      2.21 o 
  -4   8   6      210.65      180.90      5.78 o 
  -3   8   6       79.02       56.41      3.82 o 
  -2   8   6        2.43        3.68      1.41 o 
  -1   8   6       16.87       19.78      2.19 o 
   0   8   6        0.22        1.88      1.02 o 
   1   8   6       26.81       21.97      2.94 o 
   2   8   6       17.66       16.24      1.75 o 
   3   8   6        9.52        7.49      1.15 o 
   4   8   6       24.62       29.77      3.09 o 
   5   8   6      112.50      120.12      3.89 o 
   6   8   6       25.11       26.27      2.63 o 
   7   8   6        3.42        5.12      1.77 o 
   8   8   6        3.97        5.28      1.46 o 
   9   8   6       30.34       23.58      3.23 o 
  10   8   6       22.06       16.10      4.48 o 
  -9   9   6        4.37        4.99      1.57 o 
  -8   9   6        1.17        0.29      1.63 o 
  -7   9   6       20.46       18.51      2.91 o 
  -6   9   6        0.05        3.09      1.16 o 
  -5   9   6        0.13        0.40      1.08 o 
  -4   9   6       79.35       82.07      3.01 o 
  -3   9   6       53.07       40.68      4.00 o 
  -2   9   6      265.08      240.19      6.02 o 
  -1   9   6      126.06      116.36      4.23 o 
   0   9   6      125.39      120.77      4.72 o 
   1   9   6       35.59       34.44      4.20 o 
   2   9   6        2.16        4.14      2.00 o 
   3   9   6       87.33       90.40      5.32 o 
   4   9   6       98.55      103.78      4.06 o 
   5   9   6        0.78        1.32      2.02 o 
   6   9   6        0.62        3.16      1.63 o 
   7   9   6        3.56        3.79      1.65 o 
   8   9   6        0.02        4.01      4.69 o 
   9   9   6        5.21        5.48      3.77 o 
  -8  10   6        0.43        1.58      1.72 o 
  -7  10   6        1.03        1.74      1.41 o 
  -6  10   6        0.23        1.20      1.23 o 
  -5  10   6        3.20        1.18      1.44 o 
  -4  10   6        9.38        8.48      2.62 o 
  -3  10   6       55.36       64.08      3.87 o 
  -2  10   6       60.77       60.93      4.19 o 
  -1  10   6        1.98        3.58      1.77 o 
   0  10   6       11.82       11.36      2.57 o 
   1  10   6        0.86        2.64      1.63 o 
   2  10   6       23.82       22.79      3.06 o 
   3  10   6       48.90       51.81      5.81 o 
   4  10   6        0.22        3.99      2.85 o 
   5  10   6        3.89        4.76      1.99 o 
   6  10   6       31.73       29.71      5.44 o 
   7  10   6        4.41        2.60      2.49 o 
   8  10   6        7.10        7.64      2.58 o 
  -7  11   6        2.83        3.78      2.11 o 
  -6  11   6        0.16        2.30      2.12 o 
  -5  11   6        0.00        1.38      4.31 o 
  -4  11   6        9.97        8.63      2.78 o 
  -3  11   6        5.81        8.18      2.50 o 
  -2  11   6       18.38       17.29      3.21 o 
  -1  11   6        9.62        9.44      2.80 o 
   0  11   6        0.01        0.88      1.74 o 
   1  11   6        0.64        1.62      2.02 o 
   2  11   6       41.47       39.10      5.40 o 
   3  11   6        9.65       12.73      2.96 o 
   4  11   6        0.03        1.99      2.14 o 
   5  11   6        0.16        2.04      2.11 o 
   6  11   6        8.71        8.32      3.29 o 
   7  11   6       23.24       13.44      5.54 o 
  -5  12   6       18.62       17.80      3.66 o 
  -4  12   6        0.68        4.45      1.99 o 
  -3  12   6       21.44       14.20      3.34 o 
  -2  12   6       13.67       12.86      2.93 o 
  -1  12   6       25.69       18.19      3.18 o 
   0  12   6        5.63        4.40      1.60 o 
   1  12   6        1.04        2.23      3.09 o 
   2  12   6        8.10        7.86      3.01 o 
   3  12   6        0.11       -1.99      2.72 o 
   4  12   6        4.18        7.85      3.28 o 
   5  12   6        0.27        4.20      2.15 o 
  -2  13   6        0.03        2.96      2.35 o 
  -1  13   6       28.30       30.28      6.19 o 
   0  13   6       28.63       34.05      7.72 o 
   1  13   6        8.70        8.13      2.98 o 
 -13   0   7        7.89       11.22      3.53 o 
 -11   0   7       50.44       47.13      6.75 o 
  -9   0   7      245.73      227.10      7.60 o 
  -7   0   7       64.17       66.52      5.86 o 
  -5   0   7      226.13      227.72     12.39 o 
  -3   0   7      477.59      556.53     20.77 o 
  -1   0   7     1588.54     1617.42     21.08 o 
   1   0   7     1387.74     1559.31     17.49 o 
   3   0   7        6.31        5.75      2.30 o 
   5   0   7        4.73        4.55      1.92 o 
   7   0   7      504.93      556.99      9.22 o 
   9   0   7      149.30      168.02      9.31 o 
  11   0   7        9.69       11.05      4.80 o 
 -13   1   7       24.98       20.78      3.25 o 
 -12   1   7       65.81       55.85      7.77 o 
 -11   1   7        1.59        3.84      1.71 o 
 -10   1   7      121.22      141.99      5.66 o 
  -9   1   7       95.29       99.18      5.12 o 
  -8   1   7       29.23       28.65      2.65 o 
  -7   1   7      319.02      320.70      4.67 o 
  -6   1   7       88.70       90.60      3.33 o 
  -5   1   7       93.55       86.85      2.88 o 
  -4   1   7        1.35        1.18      1.31 o 
  -3   1   7        9.49       19.98      2.33 o 
  -2   1   7        4.39        1.62      0.58 o 
  -1   1   7      783.49      804.66     10.17 o 
   0   1   7        1.63        2.02      0.79 o 
   1   1   7      122.03      130.37      2.01 o 
   2   1   7       28.07       32.66      1.50 o 
   3   1   7        5.45        4.41      1.16 o 
   4   1   7       17.85       20.63      2.08 o 
   5   1   7      729.52      797.00     16.85 o 
   6   1   7      238.24      247.04      4.77 o 
   7   1   7      167.36      165.28      4.74 o 
   8   1   7        1.37        2.98      1.42 o 
   9   1   7       28.98       24.87      3.23 o 
  10   1   7        0.35        4.82      1.49 o 
  11   1   7       53.36       45.92      7.83 o 
  12   1   7       22.66       15.58      2.97 o 
 -13   2   7        3.13        4.86      2.18 o 
 -12   2   7        2.73        4.00      1.40 o 
 -11   2   7       21.21       18.06      3.40 o 
 -10   2   7      191.12      190.39      8.42 o 
  -9   2   7       10.98        9.53      1.47 o 
  -8   2   7       59.53       55.38      3.38 o 
  -7   2   7      201.93      217.46      4.85 o 
  -6   2   7      127.63      153.65      6.52 o 
  -5   2   7       18.75       16.05      1.71 o 
  -4   2   7      271.70      288.74      5.10 o 
  -3   2   7      139.28      172.90      2.38 o 
  -2   2   7      184.79      186.10      4.64 o 
  -1   2   7       76.87       88.21      1.93 o 
   0   2   7       41.23       45.13      3.66 o 
   1   2   7       75.72       74.13      1.64 o 
   2   2   7       18.92       17.56      1.44 o 
   3   2   7        0.01        1.05      0.75 o 
   4   2   7       35.18       40.60      3.20 o 
   5   2   7       23.19       21.92      2.50 o 
   6   2   7       52.80       51.16      3.46 o 
   7   2   7       49.42       50.11      4.22 o 
   8   2   7       25.92       25.83      2.78 o 
   9   2   7        0.20        4.83      1.91 o 
  10   2   7       52.60       38.74      4.24 o 
  11   2   7        2.92        5.64      1.66 o 
  12   2   7        0.94        3.35      1.78 o 
 -12   3   7        1.28        2.84      1.81 o 
 -11   3   7        4.01        3.93      2.13 o 
 -10   3   7        2.74        5.47      1.45 o 
  -9   3   7       38.38       37.24      3.24 o 
  -8   3   7      109.49      102.53      4.70 o 
  -7   3   7      271.46      274.70      4.74 o 
  -6   3   7       59.30       51.01      4.75 o 
  -5   3   7        5.41        7.14      1.47 o 
  -4   3   7       13.60       13.08      1.54 o 
  -3   3   7       46.70       41.46      3.05 o 
  -2   3   7       56.98       60.75      1.92 o 
  -1   3   7      254.50      255.17      7.60 o 
   0   3   7      141.93      125.21      2.76 o 
   1   3   7        7.62        9.25      1.27 o 
   2   3   7       57.62       54.75      1.46 o 
   3   3   7        3.61        1.55      0.65 o 
   4   3   7      255.46      232.06      6.11 o 
   5   3   7        1.61        1.30      0.96 o 
   6   3   7        2.14        2.11      1.06 o 
   7   3   7       35.80       36.92      2.25 o 
   8   3   7       27.97       25.01      2.96 o 
   9   3   7       20.12       20.91      3.65 o 
  10   3   7        7.95        7.26      2.25 o 
  11   3   7        6.28        8.69      2.14 o 
  12   3   7        2.95        1.81      1.91 o 
 -12   4   7        0.22        1.74      2.24 o 
 -11   4   7        0.35        1.53      1.60 o 
 -10   4   7        5.17        6.59      1.50 o 
  -9   4   7        4.72        6.02      1.57 o 
  -8   4   7        0.63        2.16      1.41 o 
  -7   4   7       55.58       58.30      4.78 o 
  -6   4   7      167.38      180.68      5.41 o 
  -5   4   7      217.73      215.66      6.27 o 
  -4   4   7      365.69      368.78      5.87 o 
  -3   4   7        2.73        1.90      0.58 o 
  -2   4   7        3.97        5.37      0.83 o 
  -1   4   7       17.41       20.06      1.93 o 
   0   4   7      120.36      103.86      2.99 o 
   1   4   7        4.01        4.97      1.28 o 
   2   4   7        0.16        0.26      0.58 o 
   3   4   7       63.60       63.00      2.53 o 
   4   4   7       90.70       88.91      2.25 o 
   5   4   7        8.52        8.61      1.49 o 
   6   4   7       36.28       39.27      2.83 o 
   7   4   7       19.36       20.70      2.25 o 
   8   4   7       22.29       21.50      2.34 o 
   9   4   7        3.81        5.73      2.32 o 
  10   4   7        0.86        2.08      1.91 o 
  11   4   7        1.40        3.34      2.00 o 
 -12   5   7        0.88        1.31      2.31 o 
 -11   5   7        0.03        2.67      1.42 o 
 -10   5   7        7.33        5.93      1.63 o 
  -9   5   7        2.00        2.83      1.47 o 
  -8   5   7        4.02        3.97      1.52 o 
  -7   5   7        2.97        2.90      1.50 o 
  -6   5   7        0.26        1.41      1.10 o 
  -5   5   7       14.60       19.05      1.99 o 
  -4   5   7      489.60      488.02      7.40 o 
  -3   5   7      231.24      222.70      7.21 o 
  -2   5   7      790.19      772.94     10.71 o 
  -1   5   7       72.68       75.65      4.52 o 
   0   5   7      247.28      246.27      5.07 o 
   1   5   7        1.52        2.19      1.43 o 
   2   5   7        0.04        0.26      0.34 o 
   3   5   7       30.72       25.07      2.40 o 
   4   5   7        7.10        7.12      1.38 o 
   5   5   7       20.07       18.09      1.76 o 
   6   5   7       10.61        9.51      1.41 o 
   7   5   7       23.98       25.68      2.70 o 
   8   5   7        0.00        2.16      1.50 o 
   9   5   7        0.44        2.41      1.37 o 
  10   5   7        5.71        4.45      1.59 o 
  11   5   7       16.05       11.51      3.21 o 
 -11   6   7        0.08        4.69      2.66 o 
 -10   6   7       15.42       12.90      2.55 o 
  -9   6   7       49.43       43.26      4.50 o 
  -8   6   7        6.09        5.16      1.65 o 
  -7   6   7        3.00        4.20      1.19 o 
  -6   6   7      165.20      151.45      3.21 o 
  -5   6   7        1.02        3.38      1.06 o 
  -4   6   7      230.77      233.60      5.12 o 
  -3   6   7       58.19       56.63      2.31 o 
  -2   6   7       96.71       90.15      4.24 o 
  -1   6   7       43.30       39.37      1.21 o 
   0   6   7       23.30       18.03      1.24 o 
   1   6   7       94.46       96.20      2.70 o 
   2   6   7      238.76      234.76      5.99 o 
   3   6   7      274.67      281.32      4.25 o 
   4   6   7       67.29       67.11      4.06 o 
   5   6   7       12.60       11.29      1.74 o 
   6   6   7        1.90        2.42      1.04 o 
   7   6   7       52.07       41.07      4.65 o 
   8   6   7        2.44        3.22      1.50 o 
   9   6   7        0.30        0.82      1.89 o 
  10   6   7        0.02        2.65      1.48 o 
  11   6   7        6.25        8.34      2.35 o 
 -11   7   7        3.17        3.88      2.39 o 
 -10   7   7        3.37        3.94      1.82 o 
  -9   7   7       15.57       11.59      2.66 o 
  -8   7   7       38.44       37.01      4.19 o 
  -7   7   7        0.62        3.09      1.23 o 
  -6   7   7       20.16       20.85      2.97 o 
  -5   7   7       67.97       63.57      3.72 o 
  -4   7   7       26.75       29.71      3.07 o 
  -3   7   7       70.19       69.76      1.97 o 
  -2   7   7        1.63        2.51      0.99 o 
  -1   7   7        1.23        4.50      1.68 o 
   0   7   7      150.36      135.85      3.72 o 
   1   7   7       55.73       52.29      3.26 o 
   2   7   7      140.43      139.11      3.36 o 
   3   7   7        9.71        9.70      1.81 o 
   4   7   7      207.26      225.29      5.19 o 
   5   7   7       93.37       92.52      3.93 o 
   6   7   7        2.68        1.40      0.98 o 
   7   7   7      214.64      205.69     10.17 o 
   8   7   7       19.66       16.59      3.31 o 
   9   7   7        7.88        4.14      3.53 o 
  10   7   7        2.21        5.38      1.91 o 
 -10   8   7       19.48       21.23      5.43 o 
  -9   8   7       10.15        9.20      2.00 o 
  -8   8   7       19.24       12.04      2.09 o 
  -7   8   7       13.84       10.13      2.40 o 
  -6   8   7        0.11        1.07      1.98 o 
  -5   8   7       40.88       36.81      3.43 o 
  -4   8   7       61.91       59.43      4.00 o 
  -3   8   7        3.52        2.12      1.90 o 
  -2   8   7       26.58       25.51      3.68 o 
  -1   8   7       69.13       69.02      4.84 o 
   0   8   7       12.92       10.46      2.54 o 
   1   8   7      175.71      194.11      6.45 o 
   2   8   7       19.63       29.65      3.47 o 
   3   8   7      208.73      185.08      4.72 o 
   4   8   7       15.61       12.28      1.82 o 
   5   8   7       98.25      101.60      5.52 o 
   6   8   7      108.09      101.90      3.97 o 
   7   8   7        0.78        3.05      1.39 o 
   8   8   7        0.67        4.55      1.28 o 
   9   8   7        0.42        1.43      2.10 o 
  -9   9   7       39.74       28.49      6.13 o 
  -8   9   7       14.40       15.97      2.41 o 
  -7   9   7       18.63       17.94      3.23 o 
  -6   9   7       10.70        6.39      1.94 o 
  -5   9   7        3.97        4.57      1.74 o 
  -4   9   7       13.62       15.11      2.31 o 
  -3   9   7       12.56       14.40      2.32 o 
  -2   9   7       31.28       30.48      3.58 o 
  -1   9   7        8.16        6.62      2.11 o 
   0   9   7        0.89        2.91      1.66 o 
   1   9   7      163.93      153.93      6.82 o 
   2   9   7        2.36        3.02      2.20 o 
   3   9   7      130.16      129.63      4.84 o 
   4   9   7       84.74       70.18      5.68 o 
   5   9   7       48.86       43.97      4.73 o 
   6   9   7        1.69        3.65      1.60 o 
   7   9   7        1.47        2.21      1.56 o 
   8   9   7        0.91        2.12      2.26 o 
  -8  10   7        0.25        2.42      1.98 o 
  -7  10   7        3.32        5.20      1.77 o 
  -6  10   7        7.93        6.07      1.83 o 
  -5  10   7        8.32        6.35      1.77 o 
  -4  10   7        1.09        3.35      2.28 o 
  -3  10   7        0.25        3.62      1.69 o 
  -2  10   7        5.72        6.13      1.89 o 
  -1  10   7        0.09        0.43      1.41 o 
   0  10   7       67.54       61.26      4.16 o 
   1  10   7        0.79        1.35      1.93 o 
   2  10   7      115.19      102.63      8.53 o 
   3  10   7      123.89      128.32     10.69 o 
   4  10   7       75.97       68.40     13.21 o 
   5  10   7       15.31       13.67      2.49 o 
   6  10   7        6.19        8.33      6.25 o 
   7  10   7        4.02        1.13      1.90 o 
  -6  11   7        1.09        4.86      2.30 o 
  -5  11   7        1.28        7.35      2.58 o 
  -4  11   7        0.00        1.27      2.54 o 
  -3  11   7       23.33       21.68      3.81 o 
  -2  11   7        1.73        1.11      2.36 o 
  -1  11   7        3.74        4.35      2.03 o 
   0  11   7        6.77        8.59      2.46 o 
   1  11   7        1.99        4.30      1.61 o 
   2  11   7        9.90        6.87      2.34 o 
   3  11   7       13.78       13.40      4.46 o 
   4  11   7        4.86        6.75      2.82 o 
   5  11   7        0.04        0.61      1.88 o 
   6  11   7        5.55        5.10      2.73 o 
  -4  12   7        0.09        4.69      3.23 o 
  -3  12   7        3.86        7.09      3.55 o 
  -2  12   7        2.18        2.04      3.53 o 
  -1  12   7       14.21       15.82      3.94 o 
   0  12   7        0.06        4.87      3.19 o 
   1  12   7       22.86       26.55      4.49 o 
   2  12   7        0.10        4.78      3.03 o 
   3  12   7        1.26        4.75      1.90 o 
   4  12   7        0.03        1.57      1.29 o 
 -12   0   8       49.44       44.49      6.72 o 
 -10   0   8        4.05        2.71      2.62 o 
  -8   0   8       35.09       38.57      6.85 o 
  -6   0   8        3.11        3.04      2.85 o 
  -4   0   8       58.76       66.17      8.31 o 
  -2   0   8      494.73      503.11      7.41 o 
   0   0   8       53.00       65.97      3.46 o 
   2   0   8      903.26      981.60     13.20 o 
   4   0   8       53.17       59.71      4.61 o 
   6   0   8       85.84       91.62      5.72 o 
   8   0   8        1.18        3.16      2.04 o 
  10   0   8        0.49        3.09      1.82 o 
  12   0   8        2.14        2.21      1.74 o 
 -12   1   8        8.17        8.12      2.12 o 
 -11   1   8       42.76       43.70      4.40 o 
 -10   1   8        1.74        3.42      1.27 o 
  -9   1   8       61.47       55.63      3.34 o 
  -8   1   8       13.75       17.27      1.85 o 
  -7   1   8        0.06        0.81      1.59 o 
  -6   1   8        8.22        7.23      1.36 o 
  -5   1   8        4.46        2.00      1.55 o 
  -4   1   8       30.29       37.08      2.43 o 
  -3   1   8      105.21      111.77      2.45 o 
  -2   1   8       23.59       24.88      2.08 o 
  -1   1   8      677.93      717.58      6.41 o 
   0   1   8      489.04      502.84      4.38 o 
   1   1   8       80.25       90.56      1.86 o 
   2   1   8      249.37      222.17      3.62 o 
   3   1   8      745.39      828.63     14.41 o 
   4   1   8       46.90       52.42      2.74 o 
   5   1   8      179.08      196.29      4.13 o 
   6   1   8      744.76      752.85      8.17 o 
   7   1   8        0.49        0.40      1.04 o 
   8   1   8        2.36        2.66      1.90 o 
   9   1   8       10.98       11.79      2.38 o 
  10   1   8        3.68        6.78      1.77 o 
  11   1   8        1.27        3.89      1.97 o 
  12   1   8        2.72        4.17      1.84 o 
 -12   2   8        2.56        6.16      2.44 o 
 -11   2   8        8.48        8.43      2.20 o 
 -10   2   8        0.16        0.49      1.17 o 
  -9   2   8       89.77       92.14      4.30 o 
  -8   2   8       38.28       30.00      2.54 o 
  -7   2   8        0.92        1.17      1.45 o 
  -6   2   8       24.64       25.57      2.27 o 
  -5   2   8       75.11       66.40      2.54 o 
  -4   2   8        3.86        2.83      1.08 o 
  -3   2   8      148.14      135.65      2.38 o 
  -2   2   8       26.98       24.34      2.08 o 
  -1   2   8       39.50       34.67      1.38 o 
   0   2   8       13.69       20.80      2.26 o 
   1   2   8       13.26       15.72      1.29 o 
   2   2   8      140.80      126.48      2.57 o 
   3   2   8        5.65        3.88      0.85 o 
   4   2   8      362.63      362.34      4.20 o 
   5   2   8       53.42       55.19      4.78 o 
   6   2   8        1.14        1.72      1.22 o 
   7   2   8       57.46       57.20      4.23 o 
   8   2   8       75.31       76.73      5.85 o 
   9   2   8       15.56       11.87      2.84 o 
  10   2   8        8.26        5.21      2.38 o 
  11   2   8        1.61        5.69      1.80 o 
 -12   3   8        4.27        4.79      2.53 o 
 -11   3   8       13.47       16.92      2.64 o 
 -10   3   8       71.34       66.48      5.30 o 
  -9   3   8        0.11        1.86      1.09 o 
  -8   3   8        3.77        6.36      1.59 o 
  -7   3   8        8.70        9.67      1.66 o 
  -6   3   8        0.53        2.73      1.64 o 
  -5   3   8       83.41       85.51      3.52 o 
  -4   3   8       65.26       64.44      2.58 o 
  -3   3   8      239.11      227.92      6.13 o 
  -2   3   8      132.81      121.31      3.25 o 
  -1   3   8       44.18       42.24      4.26 o 
   0   3   8        0.72        2.89      1.64 o 
   1   3   8        4.60        2.58      1.17 o 
   2   3   8       30.07       36.46      3.12 o 
   3   3   8        1.30        2.48      0.98 o 
   4   3   8       79.87       93.96      3.32 o 
   5   3   8      281.65      294.14      8.42 o 
   6   3   8      233.18      219.66      4.21 o 
   7   3   8       15.21       16.77      1.90 o 
   8   3   8       32.57       31.76      3.59 o 
   9   3   8        8.23       10.49      2.16 o 
  10   3   8       24.50       18.27      2.62 o 
  11   3   8       11.51       14.38      3.15 o 
 -12   4   8        5.49        5.50      1.54 o 
 -11   4   8        0.55        0.98      1.98 o 
 -10   4   8        5.97        6.81      1.87 o 
  -9   4   8       54.74       52.38      6.12 o 
  -8   4   8        0.14        1.34      1.24 o 
  -7   4   8       21.50       21.91      2.31 o 
  -6   4   8       10.93       10.00      1.73 o 
  -5   4   8        6.30        5.22      1.16 o 
  -4   4   8      359.68      345.56     10.24 o 
  -3   4   8      466.65      435.23      9.70 o 
  -2   4   8       64.67       61.26      3.83 o 
  -1   4   8      132.79      133.04      4.01 o 
   0   4   8       15.17       20.27      2.25 o 
   1   4   8      151.80      148.20      3.77 o 
   2   4   8        2.97        2.55      1.35 o 
   3   4   8       11.98       13.52      1.89 o 
   4   4   8       20.12       19.99      2.11 o 
   5   4   8       50.90       45.70      3.11 o 
   6   4   8        3.01        3.12      1.00 o 
   7   4   8        1.66        1.21      1.03 o 
   8   4   8        0.11        2.70      1.26 o 
   9   4   8       12.46        9.57      2.08 o 
  10   4   8        0.25        1.31      1.91 o 
  11   4   8        0.13        2.10      3.02 o 
 -11   5   8        2.62        1.37      1.36 o 
 -10   5   8        1.39        4.75      1.41 o 
  -9   5   8        0.37        2.70      1.07 o 
  -8   5   8        8.16       10.21      1.61 o 
  -7   5   8        1.81        2.11      1.16 o 
  -6   5   8       40.62       37.54      2.73 o 
  -5   5   8       76.96       84.98      3.44 o 
  -4   5   8      101.81      106.51      3.23 o 
  -3   5   8      249.53      256.11      4.08 o 
  -2   5   8      446.55      440.50      9.21 o 
  -1   5   8      335.88      327.71      4.40 o 
   0   5   8      294.32      289.89      4.46 o 
   1   5   8       25.04       27.28      2.45 o 
   2   5   8      100.52      107.13      4.58 o 
   3   5   8       33.13       32.46      3.09 o 
   4   5   8        3.97        3.66      1.14 o 
   5   5   8        8.01        6.72      1.71 o 
   6   5   8      102.36       99.56      6.91 o 
   7   5   8      115.45      111.27      9.02 o 
   8   5   8        0.00        1.61      1.53 o 
   9   5   8        0.14        3.69      1.87 o 
  10   5   8        0.00        0.18      2.40 o 
  11   5   8        0.78        2.67      2.11 o 
 -11   6   8        0.57        3.74      2.40 o 
 -10   6   8        3.30        4.80      1.83 o 
  -9   6   8        0.03        4.00      1.88 o 
  -8   6   8        3.50        3.97      1.45 o 
  -7   6   8       15.49       18.67      2.35 o 
  -6   6   8       68.47       67.44      3.36 o 
  -5   6   8      211.42      217.19      3.98 o 
  -4   6   8        0.43        2.47      1.40 o 
  -3   6   8       63.11       58.93      2.75 o 
  -2   6   8        1.32        1.96      1.66 o 
  -1   6   8        0.14        3.02      1.68 o 
   0   6   8       32.41       32.02      4.26 o 
   1   6   8      314.65      310.56      6.36 o 
   2   6   8      211.24      214.80      4.14 o 
   3   6   8        3.14        4.55      1.61 o 
   4   6   8       10.79       15.07      2.39 o 
   5   6   8       52.28       46.12      4.59 o 
   6   6   8        5.06        2.80      1.30 o 
   7   6   8       56.20       57.62      4.54 o 
   8   6   8        4.15        5.27      1.73 o 
   9   6   8        0.05        0.53      2.58 o 
  10   6   8       30.37       34.71      7.34 o 
 -10   7   8        9.06        8.34      2.65 o 
  -9   7   8        0.25        3.12      2.93 o 
  -8   7   8       25.38       24.93      4.56 o 
  -7   7   8       42.31       43.36      5.50 o 
  -6   7   8       18.12       20.84      3.12 o 
  -5   7   8      186.72      175.79      5.75 o 
  -4   7   8        7.77        7.30      1.74 o 
  -3   7   8      109.16      102.94      7.74 o 
  -2   7   8        6.43        7.52      1.75 o 
  -1   7   8       25.11       23.46      1.84 o 
   0   7   8      107.77      112.65      3.73 o 
   1   7   8       88.75       86.58      3.51 o 
   2   7   8        1.59        2.17      1.25 o 
   3   7   8       32.30       28.73      3.61 o 
   4   7   8        1.77        3.70      1.53 o 
   5   7   8       24.32       23.62      2.72 o 
   6   7   8        1.41        3.45      1.06 o 
   7   7   8        2.76        2.68      1.17 o 
   8   7   8        6.81        4.66      1.43 o 
   9   7   8        0.28        4.44      1.42 o 
  -9   8   8       19.59       15.73      3.01 o 
  -8   8   8      121.55      123.58      7.85 o 
  -7   8   8        1.98        2.14      1.69 o 
  -6   8   8       40.35       46.54      4.56 o 
  -5   8   8       65.84       61.82      7.09 o 
  -4   8   8       79.88       70.65      5.72 o 
  -3   8   8        1.38        3.68      1.78 o 
  -2   8   8      163.34      166.69      6.54 o 
  -1   8   8        5.18       11.33      3.17 o 
   0   8   8        5.31        6.55      2.40 o 
   1   8   8        1.77        1.17      1.84 o 
   2   8   8      106.76      120.63      5.38 o 
   3   8   8       48.19       52.93      4.02 o 
   4   8   8       26.72       22.33      3.39 o 
   5   8   8        3.90        2.78      1.88 o 
   6   8   8       13.43        9.07      2.16 o 
   7   8   8       13.99       16.66      4.05 o 
   8   8   8       13.78       17.12      4.82 o 
   9   8   8       21.38       24.73      4.30 o 
  -8   9   8        2.45        4.37      1.59 o 
  -7   9   8        0.37        1.78      1.59 o 
  -6   9   8        4.57        5.08      1.82 o 
  -5   9   8        6.07        8.60      2.31 o 
  -4   9   8        4.69        4.43      2.05 o 
  -3   9   8       30.45       40.08      3.57 o 
  -2   9   8       48.19       36.52      5.38 o 
  -1   9   8        5.21        5.43      2.70 o 
   0   9   8       75.65       68.04      4.52 o 
   1   9   8       53.29       48.54      5.37 o 
   2   9   8       13.76       18.38      2.78 o 
   3   9   8       14.24       12.17      2.62 o 
   4   9   8       10.82       12.85      2.62 o 
   5   9   8        0.69        1.19      1.47 o 
   6   9   8        1.80        3.50      1.57 o 
   7   9   8        7.11        7.54      2.20 o 
   8   9   8        0.64        4.36      2.01 o 
  -7  10   8        1.05        3.26      1.82 o 
  -6  10   8       18.12       22.37      3.92 o 
  -5  10   8       34.26       32.34      4.04 o 
  -4  10   8        5.20       10.32      2.62 o 
  -3  10   8        0.77        3.47      1.92 o 
  -2  10   8        4.82        6.19      1.95 o 
  -1  10   8        0.09        0.14      1.74 o 
   0  10   8       13.51       11.03      2.65 o 
   1  10   8       29.10       28.17      3.15 o 
   2  10   8       19.24       19.34      2.93 o 
   3  10   8       40.36       44.68      3.97 o 
   4  10   8        1.94        4.17      2.75 o 
   5  10   8        1.74        1.39      2.11 o 
   6  10   8        1.41        3.43      3.83 o 
  -6  11   8        4.78        4.72      2.04 o 
  -5  11   8        0.27        2.18      1.98 o 
  -4  11   8        0.37        1.33      2.48 o 
  -3  11   8        2.42        1.78      2.21 o 
  -2  11   8       14.63       14.29      2.84 o 
  -1  11   8        0.08        2.36      2.16 o 
   0  11   8        6.20        8.69      3.10 o 
   1  11   8        8.17       10.85      2.88 o 
   2  11   8        1.59        3.59      1.95 o 
   3  11   8        0.78        2.31      2.12 o 
   4  11   8        0.53        2.84      3.38 o 
   5  11   8        0.93        1.25      1.89 o 
  -3  12   8        2.35        6.31      2.24 o 
  -2  12   8        5.71        7.39      2.34 o 
  -1  12   8        5.98        6.61      2.67 o 
   0  12   8        0.97        2.57      2.08 o 
   1  12   8        0.90        3.57      2.24 o 
   2  12   8       32.20       36.35      6.52 o 
 -11   0   9       19.57       21.18      4.27 o 
  -9   0   9       24.46       25.56      3.20 o 
  -7   0   9      176.73      185.12      5.98 o 
  -5   0   9        5.17        7.68      2.13 o 
  -3   0   9        0.30        1.68      1.61 o 
  -1   0   9       12.77       10.19      2.70 o 
   1   0   9       51.71       49.77      2.62 o 
   3   0   9      161.32      149.65      4.05 o 
   5   0   9      214.59      240.84      5.80 o 
   7   0   9        1.74        2.26      1.54 o 
   9   0   9       26.89       23.95      6.38 o 
  11   0   9        2.99        2.64      3.16 o 
 -12   1   9        1.69        2.88      1.52 o 
 -11   1   9        1.26        5.47      2.18 o 
 -10   1   9       11.51       11.80      1.84 o 
  -9   1   9        1.36        2.62      1.22 o 
  -8   1   9        0.69        2.81      1.10 o 
  -7   1   9       55.02       51.21      2.70 o 
  -6   1   9       13.51       10.44      1.53 o 
  -5   1   9       82.98       66.17      3.21 o 
  -4   1   9       30.37       30.59      2.54 o 
  -3   1   9        3.37        3.11      1.30 o 
  -2   1   9       23.14       22.56      1.91 o 
  -1   1   9        1.74        2.64      0.65 o 
   0   1   9       18.26       24.40      1.97 o 
   1   1   9       58.21       59.97      2.28 o 
   2   1   9       38.56       39.62      2.58 o 
   3   1   9      382.23      385.63      5.08 o 
   4   1   9       96.82      112.14      2.92 o 
   5   1   9      100.07       98.38      4.92 o 
   6   1   9       14.61       14.04      1.96 o 
   7   1   9        6.89        6.31      1.06 o 
   8   1   9        7.15        5.20      1.68 o 
   9   1   9        4.39        3.77      1.59 o 
  10   1   9        0.01        1.50      1.84 o 
  11   1   9        1.94        5.09      1.76 o 
 -12   2   9       11.17       10.07      2.75 o 
 -11   2   9        8.69        7.02      1.78 o 
 -10   2   9       10.60        8.65      2.03 o 
  -9   2   9        2.91        3.32      1.43 o 
  -8   2   9      155.90      157.40      3.80 o 
  -7   2   9       23.41       21.23      2.24 o 
  -6   2   9      185.27      183.01      6.30 o 
  -5   2   9      134.79      137.75      4.25 o 
  -4   2   9       45.41       40.37      3.32 o 
  -3   2   9       18.71       17.52      1.41 o 
  -2   2   9        0.05        0.54      1.24 o 
  -1   2   9      205.82      213.08      3.24 o 
   0   2   9        0.06        0.63      1.49 o 
   1   2   9       46.96       41.28      1.37 o 
   2   2   9       23.54       19.70      1.73 o 
   3   2   9       43.22       31.81      3.01 o 
   4   2   9      100.82       97.91      4.37 o 
   5   2   9       12.02       16.05      1.95 o 
   6   2   9        5.40        6.09      1.36 o 
   7   2   9        0.16        0.21      1.03 o 
   8   2   9       17.80       13.28      2.49 o 
   9   2   9       39.04       36.60      3.97 o 
  10   2   9        1.37        2.07      2.09 o 
  11   2   9        5.10        2.97      2.40 o 
 -11   3   9        9.69        6.88      2.32 o 
 -10   3   9        8.60        9.58      2.23 o 
  -9   3   9        1.07        3.83      1.07 o 
  -8   3   9       32.64       30.78      3.34 o 
  -7   3   9       90.13       75.52      5.47 o 
  -6   3   9      201.00      219.93      5.81 o 
  -5   3   9       68.83       56.45      3.07 o 
  -4   3   9      297.64      303.99      4.68 o 
  -3   3   9      112.13      140.65     16.95 o 
  -2   3   9      248.88      247.39      5.13 o 
  -1   3   9       32.46       29.70      2.96 o 
   0   3   9       20.29       25.34      2.49 o 
   1   3   9      152.32      161.46      4.28 o 
   2   3   9        5.33        4.43      1.47 o 
   3   3   9        5.66        5.75      1.16 o 
   4   3   9      212.27      219.90      5.08 o 
   5   3   9      330.34      333.13     10.17 o 
   6   3   9       38.29       34.64      3.32 o 
   7   3   9        7.99        5.83      1.34 o 
   8   3   9       56.19       52.50      5.90 o 
   9   3   9       15.92       15.53      2.71 o 
  10   3   9        4.28        3.10      2.07 o 
  11   3   9        5.12        6.44      2.32 o 
 -11   4   9        2.06        4.75      1.84 o 
 -10   4   9        0.49        1.53      1.21 o 
  -9   4   9        0.47        1.51      1.24 o 
  -8   4   9        3.21        3.46      1.13 o 
  -7   4   9        4.50        3.68      1.08 o 
  -6   4   9      128.62      122.27      6.20 o 
  -5   4   9      128.40      122.64      3.39 o 
  -4   4   9      291.34      278.98      6.27 o 
  -3   4   9      336.78      339.38     11.03 o 
  -2   4   9       99.79       95.14      4.89 o 
  -1   4   9      569.17      554.26      9.86 o 
   0   4   9        0.21        2.00      1.77 o 
   1   4   9      317.34      332.89      6.64 o 
   2   4   9      618.74      680.88     13.23 o 
   3   4   9      377.83      368.58      4.98 o 
   4   4   9        0.17        2.77      1.27 o 
   5   4   9        2.34        1.52      1.51 o 
   6   4   9        2.43        2.58      0.97 o 
   7   4   9        9.45       11.73      2.46 o 
   8   4   9        9.90       10.60      2.27 o 
   9   4   9        5.19        6.90      2.67 o 
  10   4   9       15.20        8.75      2.09 o 
 -11   5   9        6.22        5.42      1.99 o 
 -10   5   9        1.33        2.47      1.40 o 
  -9   5   9        3.81        3.75      1.30 o 
  -8   5   9        4.72        5.45      0.98 o 
  -7   5   9       52.26       44.43      4.26 o 
  -6   5   9       26.57       23.36      2.57 o 
  -5   5   9      131.01      124.31      4.03 o 
  -4   5   9       13.10       11.52      2.17 o 
  -3   5   9      193.78      192.96      7.05 o 
  -2   5   9       65.37       62.16      3.68 o 
  -1   5   9      646.70      662.83      7.02 o 
   0   5   9      302.30      330.05      4.94 o 
   1   5   9       15.30       16.67      2.33 o 
   2   5   9       61.38       57.44      3.64 o 
   3   5   9       13.20       14.37      2.13 o 
   4   5   9       43.94       44.19      4.13 o 
   5   5   9       19.65       16.46      2.34 o 
   6   5   9       21.31       17.16      2.05 o 
   7   5   9        0.00        1.91      1.19 o 
   8   5   9        8.33        8.45      1.97 o 
   9   5   9        9.00        9.33      2.67 o 
  10   5   9        9.14        7.94      3.06 o 
 -10   6   9        3.51        6.81      2.50 o 
  -9   6   9        4.12        5.26      2.15 o 
  -8   6   9       13.82       10.57      2.21 o 
  -7   6   9       11.99        8.48      1.64 o 
  -6   6   9       24.18       29.50      3.46 o 
  -5   6   9       30.95       31.90      3.50 o 
  -4   6   9       15.88       14.67      1.81 o 
  -3   6   9      117.61      123.42      6.76 o 
  -2   6   9       18.55       20.03      2.22 o 
  -1   6   9       75.55       75.09      5.32 o 
   0   6   9      252.21      253.24      6.97 o 
   1   6   9       47.98       51.91      4.47 o 
   2   6   9        0.31        3.19      1.41 o 
   3   6   9        3.31        3.38      1.61 o 
   4   6   9        0.44        1.17      1.80 o 
   5   6   9       12.14       11.02      1.81 o 
   6   6   9       55.94       52.04      5.96 o 
   7   6   9        4.12        3.54      1.88 o 
   8   6   9        9.42        3.47      1.32 o 
   9   6   9       23.47       24.66      3.21 o 
 -10   7   9        8.39       10.43      3.45 o 
  -9   7   9        6.68        6.82      2.69 o 
  -8   7   9        1.88        1.65      1.87 o 
  -7   7   9        0.86        1.72      2.35 o 
  -6   7   9        8.82        6.56      1.82 o 
  -5   7   9        0.00        1.51      1.41 o 
  -4   7   9       24.46       27.49      3.93 o 
  -3   7   9       78.87       84.28     10.70 o 
  -2   7   9       20.45       18.69      3.10 o 
  -1   7   9        1.78        3.74      1.27 o 
   0   7   9       33.22       34.60      3.49 o 
   1   7   9       37.33       36.58      2.41 o 
   2   7   9       47.83       50.25      2.87 o 
   3   7   9       81.42       74.68      3.81 o 
   4   7   9        0.08        0.43      1.35 o 
   5   7   9       72.31       89.33      7.42 o 
   6   7   9        0.03        3.20      1.04 o 
   7   7   9        0.04        1.78      2.34 o 
   8   7   9        2.40        5.29      2.00 o 
   9   7   9        1.15        1.47      1.76 o 
  -9   8   9        2.27        4.75      1.68 o 
  -8   8   9        2.42        5.32      1.63 o 
  -7   8   9       25.03       27.57      3.50 o 
  -6   8   9        4.29        5.87      2.17 o 
  -5   8   9        2.79        4.92      1.93 o 
  -4   8   9        2.03        1.67      1.77 o 
  -3   8   9        4.84        4.22      2.18 o 
  -2   8   9       15.47       16.85      3.33 o 
  -1   8   9        2.33        6.15      1.98 o 
   0   8   9       61.74       61.95      6.92 o 
   1   8   9       31.42       28.73      3.68 o 
   2   8   9       11.23       10.85      2.40 o 
   3   8   9        1.09        4.58      1.92 o 
   4   8   9       16.32       15.63      2.54 o 
   5   8   9       61.08       56.95      4.89 o 
   6   8   9       43.87       42.07      3.93 o 
   7   8   9        5.42        2.77      2.10 o 
   8   8   9       25.45       22.35      2.90 o 
  -8   9   9        0.32        2.93      2.08 o 
  -7   9   9        3.86        5.46      2.25 o 
  -6   9   9        0.06        1.59      2.07 o 
  -5   9   9        2.73        4.29      1.65 o 
  -4   9   9        7.66        6.71      2.18 o 
  -3   9   9        4.45        3.62      1.91 o 
  -2   9   9        4.64        4.57      2.05 o 
  -1   9   9       11.40        9.93      2.86 o 
   0   9   9        9.57        9.45      2.13 o 
   1   9   9       14.31       11.66      2.90 o 
   2   9   9       24.91       31.60      3.91 o 
   3   9   9       64.38       60.71      8.61 o 
   4   9   9        8.25        5.10      2.43 o 
   5   9   9       20.94       16.26      3.68 o 
   6   9   9        0.11        3.20      1.52 o 
   7   9   9        0.12        1.65      1.86 o 
  -6  10   9        2.16        0.49      1.55 o 
  -5  10   9        0.11        0.41      2.39 o 
  -4  10   9        2.22        4.75      2.30 o 
  -3  10   9       11.71        7.49      2.41 o 
  -2  10   9       11.80       12.15      2.31 o 
  -1  10   9        0.13        1.61      1.39 o 
   0  10   9        0.14        2.46      1.58 o 
   1  10   9       16.34       18.66      2.92 o 
   2  10   9       66.55       51.99      6.18 o 
   3  10   9        4.15        5.69      1.91 o 
   4  10   9       14.51       11.40      2.52 o 
   5  10   9       19.71       14.24      3.43 o 
   6  10   9        2.26       -1.68      3.23 o 
  -5  11   9        1.25        2.08      1.84 o 
  -4  11   9        0.36        2.19      1.66 o 
  -3  11   9        3.89        3.80      1.24 o 
  -2  11   9        0.56        3.61      1.89 o 
  -1  11   9       21.80       21.03      4.36 o 
   0  11   9        0.14        2.40      2.26 o 
   1  11   9        0.66        5.45      2.11 o 
   2  11   9        0.35        3.49      1.98 o 
   3  11   9       14.29       12.38      4.03 o 
   4  11   9       20.98       25.64      4.56 o 
 -10   0  10        1.27        2.08      1.55 o 
  -8   0  10        9.80       12.20      2.86 o 
  -6   0  10        1.40        1.07      2.51 o 
  -4   0  10       58.45       66.51      9.51 o 
  -2   0  10       62.47       63.69      6.91 o 
   0   0  10       36.10       38.94      4.43 o 
   2   0  10        5.50        3.57      1.83 o 
   4   0  10      358.24      387.50     10.71 o 
   6   0  10        3.88        6.03      2.58 o 
   8   0  10        8.84        7.52      2.78 o 
  10   0  10        5.75        9.59      3.13 o 
 -11   1  10        0.14        2.71      1.31 o 
 -10   1  10        0.43        2.63      1.49 o 
  -9   1  10        3.16        3.17      1.41 o 
  -8   1  10       23.15       25.04      2.76 o 
  -7   1  10        5.25        7.24      1.67 o 
  -6   1  10       89.36       91.75      4.83 o 
  -5   1  10       10.60       13.62      1.71 o 
  -4   1  10       13.74       14.32      1.86 o 
  -3   1  10        0.36        1.94      0.86 o 
  -2   1  10       36.00       34.25      3.10 o 
  -1   1  10       55.72       48.24      3.04 o 
   0   1  10       11.81       10.66      1.15 o 
   1   1  10       18.28       24.44      2.32 o 
   2   1  10        1.26        1.59      1.12 o 
   3   1  10        1.20        2.61      1.14 o 
   4   1  10        5.24        2.58      0.89 o 
   5   1  10       54.88       49.20      5.51 o 
   6   1  10       77.53       77.98      3.61 o 
   7   1  10        2.72        3.94      1.20 o 
   8   1  10        7.78        4.58      1.63 o 
   9   1  10        1.20        2.85      2.67 o 
  10   1  10        7.47        9.99      3.75 o 
 -11   2  10        3.27        3.64      1.66 o 
 -10   2  10        5.74        7.29      1.75 o 
  -9   2  10        6.56        7.70      1.42 o 
  -8   2  10        0.86        1.40      1.55 o 
  -7   2  10       12.92       11.96      1.64 o 
  -6   2  10       29.17       26.12      2.11 o 
  -5   2  10        0.43        2.44      1.30 o 
  -4   2  10        2.42        5.75      1.62 o 
  -3   2  10        9.81        9.36      1.47 o 
  -2   2  10       50.73       51.90      5.80 o 
  -1   2  10        5.97        5.90      1.23 o 
   0   2  10       76.16       85.28      4.33 o 
   1   2  10       10.67       12.68      2.04 o 
   2   2  10       79.03       81.66      4.22 o 
   3   2  10       25.88       22.77      2.73 o 
   4   2  10      234.24      232.60      4.56 o 
   5   2  10       42.94       55.05      5.48 o 
   6   2  10       42.74       40.12      4.68 o 
   7   2  10      116.59      126.74     10.28 o 
   8   2  10        3.48        9.69      3.67 o 
   9   2  10       23.29       21.98      4.17 o 
  10   2  10       11.09       12.43      3.02 o 
 -11   3  10        4.51        4.11      1.77 o 
 -10   3  10       22.32       15.39      2.19 o 
  -9   3  10       55.68       58.79      5.61 o 
  -8   3  10        9.98        9.34      2.10 o 
  -7   3  10        5.98        4.00      1.62 o 
  -6   3  10        1.51        2.45      0.98 o 
  -5   3  10        1.32        1.68      1.18 o 
  -4   3  10      617.22      655.62     12.81 o 
  -3   3  10       87.69       81.26      3.65 o 
  -2   3  10      142.83      140.38      4.74 o 
  -1   3  10        0.19        2.62      1.46 o 
   0   3  10       22.89       23.38      2.67 o 
   1   3  10        2.55        2.86      1.69 o 
   2   3  10        3.68        4.68      1.48 o 
   3   3  10       21.53       28.24      3.30 o 
   4   3  10      533.34      536.84      6.95 o 
   5   3  10        1.67        1.54      1.28 o 
   6   3  10        7.25        7.95      1.85 o 
   7   3  10        0.01        1.24      1.34 o 
   8   3  10        1.26        6.51      3.74 o 
   9   3  10        0.21        6.57      2.24 o 
  10   3  10        1.17        4.08      2.41 o 
 -11   4  10       20.22       16.19      3.31 o 
 -10   4  10        3.78        3.22      1.29 o 
  -9   4  10       12.35        9.23      1.67 o 
  -8   4  10        0.96        2.10      1.47 o 
  -7   4  10        3.22        3.77      1.30 o 
  -6   4  10        4.79        4.34      1.46 o 
  -5   4  10       62.08       62.42      5.54 o 
  -4   4  10       35.61       32.10      2.60 o 
  -3   4  10       14.31       14.22      2.09 o 
  -2   4  10      870.34      939.51     11.03 o 
  -1   4  10      641.66      639.08     11.30 o 
   0   4  10      180.94      205.37     11.41 o 
   1   4  10       25.61       25.66      2.62 o 
   2   4  10      350.49      379.99      9.91 o 
   3   4  10        0.42        1.51      1.67 o 
   4   4  10        0.43        2.01      1.83 o 
   5   4  10       16.55       15.31      2.54 o 
   6   4  10        2.16        7.32      1.09 o 
   7   4  10       29.43       26.06      3.89 o 
   8   4  10       17.40       18.96      3.11 o 
   9   4  10        0.63        3.11      1.41 o 
  10   4  10        0.46        2.73      1.53 o 
 -10   5  10        2.20        2.82      1.55 o 
  -9   5  10        1.04        3.32      1.37 o 
  -8   5  10        2.59        1.67      1.19 o 
  -7   5  10        0.00        0.80      1.73 o 
  -6   5  10        3.59        5.20      1.88 o 
  -5   5  10       78.55       86.80      3.91 o 
  -4   5  10      105.12      110.75      6.25 o 
  -3   5  10      124.73      118.88      9.13 o 
  -2   5  10       88.47       88.35      3.81 o 
  -1   5  10       45.91       44.82      3.74 o 
   0   5  10      557.50      581.78      7.72 o 
   1   5  10      428.86      453.82     10.11 o 
   2   5  10      296.73      298.34      6.04 o 
   3   5  10        9.39       11.04      1.92 o 
   4   5  10       93.89       91.07      6.20 o 
   5   5  10       80.23       75.63      4.04 o 
   6   5  10        8.27        7.27      1.45 o 
   7   5  10        1.57        3.77      1.70 o 
   8   5  10        0.71        3.44      2.03 o 
   9   5  10        4.20        1.84      2.60 o 
 -10   6  10        2.14        5.21      2.47 o 
  -9   6  10        2.28        4.15      1.15 o 
  -8   6  10       14.18       10.11      2.50 o 
  -7   6  10        3.17        3.24      2.44 o 
  -6   6  10        3.43        3.38      1.67 o 
  -5   6  10        7.97        6.17      2.15 o 
  -4   6  10       18.78       17.97      2.63 o 
  -3   6  10      151.81      155.91      4.87 o 
  -2   6  10       11.22       10.02      1.61 o 
  -1   6  10        0.02        2.15      1.95 o 
   0   6  10      113.55      116.09      5.45 o 
   1   6  10       75.26       80.51      4.16 o 
   2   6  10        0.80        2.28      1.98 o 
   3   6  10        5.18        6.49      1.91 o 
   4   6  10       40.77       37.71      3.31 o 
   5   6  10        1.42        3.07      1.31 o 
   6   6  10        8.96        7.92      1.56 o 
   7   6  10        3.36        3.44      1.47 o 
   8   6  10       16.25       16.03      3.03 o 
   9   6  10        2.49        0.08      2.32 o 
  -9   7  10        0.21        0.52      2.37 o 
  -8   7  10       10.56       10.95      2.14 o 
  -7   7  10       11.82       13.76      2.31 o 
  -6   7  10       16.40       17.04      3.75 o 
  -5   7  10       20.42       19.81      2.74 o 
  -4   7  10        2.38        2.25      1.79 o 
  -3   7  10       12.65       14.87      2.72 o 
  -2   7  10       64.28       67.40      5.92 o 
  -1   7  10       20.92       17.29      3.36 o 
   0   7  10        5.27        6.49      1.60 o 
   1   7  10       52.72       57.51      4.57 o 
   2   7  10        1.40        2.66      1.60 o 
   3   7  10        3.52        4.17      1.55 o 
   4   7  10       19.33       18.95      2.33 o 
   5   7  10        7.90        7.50      1.44 o 
   6   7  10        1.95        2.84      1.52 o 
   7   7  10        2.25        2.57      1.35 o 
   8   7  10        1.11        1.10      1.23 o 
  -8   8  10        0.58        2.48      1.26 o 
  -7   8  10        7.96        9.36      1.97 o 
  -6   8  10        2.94        1.85      1.94 o 
  -5   8  10        7.84       11.68      2.83 o 
  -4   8  10        0.07        2.98      1.81 o 
  -3   8  10        4.06        4.24      2.00 o 
  -2   8  10        1.18        1.26      2.22 o 
  -1   8  10       13.67       15.96      2.86 o 
   0   8  10        3.88        6.74      1.98 o 
   1   8  10        0.99        3.40      2.31 o 
   2   8  10        4.92        5.17      2.28 o 
   3   8  10        6.23        6.76      2.02 o 
   4   8  10       11.46       12.50      2.49 o 
   5   8  10        5.18        2.08      1.38 o 
   6   8  10       18.00       23.13      3.39 o 
   7   8  10        4.37        5.17      1.99 o 
  -7   9  10        0.78        2.52      1.43 o 
  -6   9  10        2.73        2.06      2.35 o 
  -5   9  10        1.28        3.34      1.69 o 
  -4   9  10        0.01        2.47      2.50 o 
  -3   9  10        0.00        2.95      1.97 o 
  -2   9  10        5.34        9.37      2.56 o 
  -1   9  10        4.46        8.75      2.75 o 
   0   9  10        0.72        4.04      1.70 o 
   1   9  10        1.43        1.90      1.95 o 
   2   9  10       14.41       13.45      2.14 o 
   3   9  10        0.98        2.15      1.81 o 
   4   9  10        7.28        6.25      1.47 o 
   5   9  10        0.91        0.58      1.36 o 
   6   9  10        8.38        6.96      2.30 o 
  -5  10  10       37.09       48.91      6.30 o 
  -4  10  10        8.43       10.20      2.12 o 
  -3  10  10       27.61       28.95      3.72 o 
  -2  10  10        0.07        2.79      1.42 o 
  -1  10  10       41.36       37.83      5.55 o 
   0  10  10        1.63        0.62      2.14 o 
   1  10  10        0.11        2.15      1.57 o 
   2  10  10       12.10       11.27      2.91 o 
   3  10  10       31.85       26.71      3.60 o 
   4  10  10        6.73        8.53      2.20 o 
  -3  11  10        6.79        7.04      2.21 o 
  -2  11  10        0.30        2.44      2.48 o 
  -1  11  10        1.30        7.12      2.51 o 
   0  11  10        1.71        3.29      2.21 o 
   1  11  10        0.81        4.00      2.92 o 
   2  11  10        1.74        3.05      3.40 o 
 -11   0  11        1.18        1.82      2.31 o 
  -9   0  11        8.74        8.79      2.76 o 
  -7   0  11        1.05        2.03      2.07 o 
  -5   0  11       92.21       84.50      5.55 o 
  -3   0  11       52.42       47.50      5.16 o 
  -1   0  11       32.63       32.82      4.12 o 
   1   0  11      120.96      112.06      4.19 o 
   3   0  11       40.35       35.73      5.42 o 
   5   0  11        4.33        3.50      1.62 o 
   7   0  11        4.75        5.30      2.59 o 
   9   0  11       24.75       30.41      9.37 o 
 -11   1  11        5.41        4.28      1.94 o 
 -10   1  11        5.34        5.60      1.38 o 
  -9   1  11        1.39        3.32      1.17 o 
  -8   1  11       12.64       13.28      1.99 o 
  -7   1  11        4.22        3.15      1.51 o 
  -6   1  11        1.90        2.44      1.29 o 
  -5   1  11       33.82       30.89      2.32 o 
  -4   1  11       58.03       53.02      2.66 o 
  -3   1  11       25.06       28.63      2.78 o 
  -2   1  11      203.42      191.42      5.45 o 
  -1   1  11        8.34        9.67      1.56 o 
   0   1  11       11.68       12.37      1.82 o 
   1   1  11        6.29        4.95      1.28 o 
   2   1  11       30.45       25.67      2.72 o 
   3   1  11       57.90       53.69      5.02 o 
   4   1  11        7.97        9.99      1.71 o 
   5   1  11       44.43       46.68      4.17 o 
   6   1  11        0.00        2.63      1.31 o 
   7   1  11        3.18        4.57      1.66 o 
   8   1  11        4.94        6.54      2.87 o 
   9   1  11        1.38        4.35      1.72 o 
  10   1  11        4.38        5.03      2.49 o 
 -11   2  11        0.93        4.65      1.71 o 
 -10   2  11        8.15        7.95      1.74 o 
  -9   2  11        1.13        2.16      1.24 o 
  -8   2  11       11.42        7.09      1.69 o 
  -7   2  11        4.50        4.24      1.33 o 
  -6   2  11       55.19       50.26      3.03 o 
  -5   2  11        6.62        8.21      1.82 o 
  -4   2  11      282.75      279.31      6.60 o 
  -3   2  11      244.37      271.08      6.17 o 
  -2   2  11       23.32       23.49      2.94 o 
  -1   2  11       13.61       11.62      1.79 o 
   0   2  11       26.36       29.46      3.38 o 
   1   2  11      242.47      245.90      4.98 o 
   2   2  11        2.16        3.43      1.23 o 
   3   2  11       25.03       33.69      2.99 o 
   4   2  11        3.77        4.54      1.54 o 
   5   2  11       66.83       73.03      5.29 o 
   6   2  11        1.41        2.43      1.16 o 
   7   2  11        1.44        4.15      2.33 o 
   8   2  11        6.92        9.37      2.13 o 
   9   2  11        6.08        1.97      1.87 o 
 -10   3  11        7.40        4.58      1.44 o 
  -9   3  11       10.92       10.38      1.81 o 
  -8   3  11       16.59       20.96      2.81 o 
  -7   3  11        4.69        3.23      2.33 o 
  -6   3  11        0.16        3.11      1.90 o 
  -5   3  11        2.19        3.22      1.91 o 
  -4   3  11        4.72        4.91      1.48 o 
  -3   3  11       74.49       71.38      5.10 o 
  -2   3  11      217.45      216.92      5.62 o 
  -1   3  11      106.84      102.54      5.10 o 
   0   3  11       53.99       59.81      3.66 o 
   1   3  11        2.03        2.75      1.56 o 
   2   3  11        0.20        2.98      1.71 o 
   3   3  11        6.75        4.46      1.99 o 
   4   3  11        0.99        2.63      2.02 o 
   5   3  11        6.48        4.01      1.66 o 
   6   3  11        1.99        2.77      1.16 o 
   7   3  11        3.10        4.32      2.27 o 
   8   3  11        1.22        3.79      2.04 o 
   9   3  11        0.94        2.23      1.46 o 
 -10   4  11        1.30        1.83      1.77 o 
  -9   4  11        0.22        3.86      1.32 o 
  -8   4  11        2.57        3.84      1.71 o 
  -7   4  11        4.09        4.99      1.53 o 
  -6   4  11        7.39        8.18      1.76 o 
  -5   4  11       16.41       18.97      2.18 o 
  -4   4  11        4.93        9.16      2.35 o 
  -3   4  11        0.01       -0.23      1.61 o 
  -2   4  11       35.91       39.88      3.16 o 
  -1   4  11       79.86       73.92      4.41 o 
   0   4  11        6.27       11.58      2.29 o 
   1   4  11        2.87        4.23      1.64 o 
   2   4  11      208.12      215.87      5.89 o 
   3   4  11      332.29      356.43      5.18 o 
   4   4  11      105.73      121.69      5.28 o 
   5   4  11       70.82       55.12      3.87 o 
   6   4  11        7.94        9.19      2.10 o 
   7   4  11       74.57       88.74      7.55 o 
   8   4  11        1.02        3.69      2.33 o 
   9   4  11        6.68        4.37      2.00 o 
  -9   5  11        1.05        1.63      1.03 o 
  -8   5  11        5.26        4.53      1.40 o 
  -7   5  11       13.92       14.73      2.64 o 
  -6   5  11       16.37       13.53      2.28 o 
  -5   5  11        4.38        2.76      1.57 o 
  -4   5  11        0.28        1.59      1.48 o 
  -3   5  11       38.35       39.95      3.47 o 
  -2   5  11        7.03        5.48      2.08 o 
  -1   5  11        2.62        2.92      1.76 o 
   0   5  11      143.59      148.98      6.68 o 
   1   5  11      209.93      223.75      4.72 o 
   2   5  11      207.36      213.10      7.66 o 
   3   5  11      139.68      146.67      6.62 o 
   4   5  11        0.08        0.99      1.74 o 
   5   5  11       50.39       70.62      5.56 o 
   6   5  11        3.33        5.09      1.70 o 
   7   5  11        0.37        4.45      1.92 o 
   8   5  11        0.02        3.38      2.23 o 
  -9   6  11       10.54       11.73      2.57 o 
  -8   6  11        1.40        3.09      1.57 o 
  -7   6  11        0.06        2.03      1.85 o 
  -6   6  11        9.42       12.03      2.70 o 
  -5   6  11       38.39       32.45      4.35 o 
  -4   6  11        0.23        4.51      2.10 o 
  -3   6  11       33.95       30.33      3.45 o 
  -2   6  11        7.13        9.42      1.79 o 
  -1   6  11       91.15       86.01      4.03 o 
   0   6  11      131.99      142.29      4.76 o 
   1   6  11       26.74       26.06      2.75 o 
   2   6  11        0.00        2.51      1.76 o 
   3   6  11       59.05       58.15      3.89 o 
   4   6  11        8.50        6.97      1.97 o 
   5   6  11        4.07        4.40      1.72 o 
   6   6  11        4.24        5.46      1.29 o 
   7   6  11       36.88       43.74      5.46 o 
   8   6  11        0.90        3.98      2.31 o 
  -8   7  11        3.07        4.45      1.82 o 
  -7   7  11       34.04       40.37      3.53 o 
  -6   7  11        4.79        8.76      2.23 o 
  -5   7  11        4.19        4.30      2.05 o 
  -4   7  11        1.58       -1.15      2.44 o 
  -3   7  11       10.71        8.46      1.93 o 
  -2   7  11       25.30       32.20      4.11 o 
  -1   7  11        0.04       -0.18      2.41 o 
   0   7  11       13.20       12.10      2.40 o 
   1   7  11       13.33       12.96      2.77 o 
   2   7  11       19.27       21.60      2.85 o 
   3   7  11        6.33        5.67      1.78 o 
   4   7  11       29.34       35.28      2.90 o 
   5   7  11        2.09        1.27      1.43 o 
   6   7  11        8.69       10.35      2.22 o 
   7   7  11       11.34       11.13      2.11 o 
  -7   8  11       17.09       18.81      3.15 o 
  -6   8  11        3.02        5.92      2.50 o 
  -5   8  11        3.38        2.04      1.70 o 
  -4   8  11        0.54        0.58      1.80 o 
  -3   8  11       24.50       30.03      4.73 o 
  -2   8  11        3.41        4.25      1.70 o 
  -1   8  11       14.51       15.73      2.58 o 
   0   8  11       41.26       43.84      7.20 o 
   1   8  11        4.11        5.77      2.14 o 
   2   8  11        4.39        6.03      1.75 o 
   3   8  11        0.12        0.43      1.71 o 
   4   8  11        5.35        6.69      1.62 o 
   5   8  11       20.09       12.93      2.56 o 
   6   8  11       14.88       20.66      4.28 o 
  -6   9  11        1.82        4.90      1.87 o 
  -5   9  11        0.23        2.41      1.54 o 
  -4   9  11        1.78        1.86      2.47 o 
  -3   9  11        7.93        4.75      2.04 o 
  -2   9  11        3.37        4.56      1.75 o 
  -1   9  11       12.50       14.04      2.75 o 
   0   9  11        0.67        0.95      1.61 o 
   1   9  11        3.73        4.69      1.80 o 
   2   9  11       14.16       10.30      2.40 o 
   3   9  11       38.01       35.83      4.94 o 
   4   9  11        7.90        9.81      2.05 o 
   5   9  11        4.81        4.96      1.44 o 
  -4  10  11        6.43        6.65      2.36 o 
  -3  10  11        4.43        7.17      2.22 o 
  -2  10  11       14.71       16.52      3.10 o 
  -1  10  11        2.12        3.83      1.92 o 
   0  10  11        3.56        3.95      1.72 o 
   1  10  11       17.13       16.71      2.57 o 
   2  10  11        3.31        4.11      1.46 o 
   3  10  11       12.72       11.89      2.06 o 
 -10   0  12        7.68        9.33      2.82 o 
  -8   0  12        0.10        3.38      2.73 o 
  -6   0  12      218.19      236.64      5.39 o 
  -4   0  12       27.31       31.49      4.58 o 
  -2   0  12        3.62        6.28      2.99 o 
   0   0  12       79.08       82.28     15.11 o 
   2   0  12       70.23       65.67     10.52 o 
   4   0  12       63.66       54.62      5.48 o 
   6   0  12        4.12        4.18      2.04 o 
   8   0  12        6.68        0.57      5.47 o 
 -10   1  12        3.51        2.96      1.07 o 
  -9   1  12        6.37        5.44      1.82 o 
  -8   1  12       28.95       36.89      3.36 o 
  -7   1  12       52.73       51.60      3.49 o 
  -6   1  12        2.99        5.14      1.87 o 
  -5   1  12       61.28       67.93      5.26 o 
  -4   1  12      128.72      123.42      5.56 o 
  -3   1  12       19.42       22.86      2.61 o 
  -2   1  12        1.19        1.64      1.14 o 
  -1   1  12        0.21        1.51      0.99 o 
   0   1  12       94.36       94.40      7.23 o 
   1   1  12       10.12       10.04      1.96 o 
   2   1  12        6.34        7.15      1.39 o 
   3   1  12       12.66       10.17      2.35 o 
   4   1  12        5.23        6.00      1.94 o 
   5   1  12       27.76       21.33      2.93 o 
   6   1  12        0.20        0.19      1.64 o 
   7   1  12        6.60        9.71      2.50 o 
   8   1  12       91.87       87.97     14.97 o 
   9   1  12        4.12        4.32      2.95 o 
 -10   2  12        2.18        3.96      1.47 o 
  -9   2  12        4.18        4.07      1.81 o 
  -8   2  12       10.49       11.77      2.18 o 
  -7   2  12       63.87       64.72      4.40 o 
  -6   2  12       34.33       32.85      3.18 o 
  -5   2  12        1.26        2.19      1.50 o 
  -4   2  12      178.87      184.49      6.52 o 
  -3   2  12        0.20        1.25      1.65 o 
  -2   2  12        3.18        1.75      1.35 o 
  -1   2  12        6.50        7.19      1.55 o 
   0   2  12        5.86        6.84      2.28 o 
   1   2  12        3.68        3.57      2.24 o 
   2   2  12      128.49      123.46      5.75 o 
   3   2  12      171.64      173.36      6.78 o 
   4   2  12        2.29        5.49      1.59 o 
   5   2  12       80.77       84.65      5.36 o 
   6   2  12       17.36       17.83      2.17 o 
   7   2  12       49.95       54.57      9.44 o 
   8   2  12       14.45       13.99      5.49 o 
   9   2  12       12.92        8.82      3.59 o 
 -10   3  12        2.68        1.32      2.56 o 
  -9   3  12        4.47        3.42      1.53 o 
  -8   3  12        0.75        0.90      1.81 o 
  -7   3  12       13.02       12.50      1.93 o 
  -6   3  12       30.38       28.89      2.90 o 
  -5   3  12       26.82       27.67      3.14 o 
  -4   3  12        4.64        5.70      1.32 o 
  -3   3  12       17.77       15.76      2.20 o 
  -2   3  12      120.86      117.88      4.07 o 
  -1   3  12       38.64       34.95      3.02 o 
   0   3  12       31.43       30.75      3.34 o 
   1   3  12       61.79       67.69      6.00 o 
   2   3  12        3.50        3.17      1.32 o 
   3   3  12       40.73       47.85      4.19 o 
   4   3  12        2.46        3.48      1.38 o 
   5   3  12       13.01       15.86      2.47 o 
   6   3  12       78.58       75.26      4.87 o 
   7   3  12        2.86        5.32      1.57 o 
   8   3  12        1.14        1.47      1.94 o 
  -9   4  12        7.72        7.39      1.39 o 
  -8   4  12        0.87        0.77      1.59 o 
  -7   4  12        4.15        6.47      1.91 o 
  -6   4  12        2.01        2.83      1.29 o 
  -5   4  12        0.01        1.83      1.25 o 
  -4   4  12       62.73       65.55      4.04 o 
  -3   4  12       89.73       93.70      4.06 o 
  -2   4  12       17.86       18.20      2.69 o 
  -1   4  12       76.58       69.79      5.67 o 
   0   4  12        8.44        8.23      2.52 o 
   1   4  12      110.06      116.94      5.23 o 
   2   4  12       92.54       93.58      4.17 o 
   3   4  12        9.26        9.10      2.13 o 
   4   4  12       44.18       36.80      4.07 o 
   5   4  12        0.94        4.23      1.60 o 
   6   4  12       32.48       26.10      3.52 o 
   7   4  12       14.86       11.54      2.53 o 
   8   4  12        1.31        2.57      1.99 o 
  -9   5  12        4.17        3.73      1.64 o 
  -8   5  12        2.61        3.76      1.51 o 
  -7   5  12        0.12        1.77      1.17 o 
  -6   5  12        1.83        1.35      1.36 o 
  -5   5  12       85.67       84.55      5.73 o 
  -4   5  12        1.07        5.28      1.56 o 
  -3   5  12       27.45       27.97      3.32 o 
  -2   5  12       10.87        8.82      1.86 o 
  -1   5  12        0.82        2.01      1.85 o 
   0   5  12        0.85        1.16      2.38 o 
   1   5  12      114.95      115.92      4.82 o 
   2   5  12       32.86       37.66      4.01 o 
   3   5  12       61.69       61.76      4.58 o 
   4   5  12        2.92        3.34      1.65 o 
   5   5  12       14.15       12.81      1.94 o 
   6   5  12       11.17        9.95      2.09 o 
   7   5  12        3.14        2.94      1.94 o 
  -8   6  12        0.08       -0.14      1.79 o 
  -7   6  12       34.52       32.80      3.86 o 
  -6   6  12        5.57        4.60      1.97 o 
  -5   6  12       40.87       42.88      5.14 o 
  -4   6  12        0.08        2.17      2.04 o 
  -3   6  12        0.51        1.78      1.24 o 
  -2   6  12        8.58       11.01      2.06 o 
  -1   6  12        0.07        2.04      1.52 o 
   0   6  12       36.50       38.58      3.81 o 
   1   6  12       96.69      102.01      6.70 o 
   2   6  12        0.29        0.16      2.07 o 
   3   6  12       38.96       36.00      3.03 o 
   4   6  12       54.09       61.27      6.93 o 
   5   6  12        9.17        5.49      1.22 o 
   6   6  12        0.77        1.44      1.91 o 
   7   6  12        4.86        6.97      1.84 o 
  -7   7  12        3.07        4.55      1.82 o 
  -6   7  12        9.11       12.88      2.65 o 
  -5   7  12        3.03        3.91      2.15 o 
  -4   7  12        0.02        3.40      1.96 o 
  -3   7  12       18.39       18.64      3.47 o 
  -2   7  12        7.78        5.55      2.02 o 
  -1   7  12       21.88       19.82      2.96 o 
   0   7  12       59.77       51.52      7.33 o 
   1   7  12        8.07        8.65      2.39 o 
   2   7  12        6.76        3.73      2.02 o 
   3   7  12       19.67       20.26      3.46 o 
   4   7  12      113.61      129.32      5.98 o 
   5   7  12        9.13        8.75      1.66 o 
   6   7  12       20.35       20.75      4.15 o 
  -6   8  12        5.66        3.28      1.99 o 
  -5   8  12       37.19       45.27      4.43 o 
  -4   8  12       11.17       16.26      3.14 o 
  -3   8  12       16.79       24.18      4.04 o 
  -2   8  12        0.31        3.26      2.01 o 
  -1   8  12        2.03        1.68      2.10 o 
   0   8  12       15.86       14.40      2.70 o 
   1   8  12       38.96       36.32      5.01 o 
   2   8  12        3.40       10.16      2.45 o 
   3   8  12        0.34        0.90      1.48 o 
   4   8  12        0.23        2.28      1.94 o 
   5   8  12       11.87       14.00      3.09 o 
  -4   9  12        2.33        3.88      1.86 o 
  -3   9  12        4.94       11.19      2.80 o 
  -2   9  12       73.99       78.63      7.42 o 
  -1   9  12        6.82        5.85      2.25 o 
   0   9  12       18.22       20.84      3.51 o 
   1   9  12        0.13        3.15      2.51 o 
   2   9  12        3.24        6.34      1.91 o 
   3   9  12        4.17        7.94      2.37 o 
  -9   0  13       23.81       21.47      3.90 o 
  -7   0  13        4.94        2.62      2.42 o 
  -5   0  13        1.42       -0.76      3.45 o 
  -3   0  13      181.05      174.31      8.18 o 
  -1   0  13       30.46       28.98      5.00 o 
   1   0  13      208.56      196.97      8.43 o 
   3   0  13       49.41       39.68      5.53 o 
   5   0  13        0.43        3.91      3.12 o 
   7   0  13        0.37        5.67      5.45 o 
  -9   1  13        5.53        5.46      2.11 o 
  -8   1  13        0.01        3.92      1.70 o 
  -7   1  13       33.25       40.94      3.78 o 
  -6   1  13       25.96       22.91      3.74 o 
  -5   1  13       88.29       82.32      4.76 o 
  -4   1  13        0.18        0.07      2.73 o 
  -3   1  13        4.68        5.46      2.43 o 
  -2   1  13       89.99       76.96      8.16 o 
  -1   1  13       61.18       67.62      4.70 o 
   0   1  13       22.44       15.80      2.36 o 
   1   1  13        0.10        0.88      1.80 o 
   2   1  13        0.43        4.21      2.07 o 
   3   1  13        7.51        8.61      2.31 o 
   4   1  13        0.06        3.48      2.25 o 
   5   1  13       15.01       12.33      2.78 o 
   6   1  13        5.19        7.94      1.59 o 
   7   1  13       13.19       18.80      4.10 o 
   8   1  13        0.01        1.50      3.76 o 
  -9   2  13        4.97        5.68      1.58 o 
  -8   2  13        0.69        1.11      1.62 o 
  -7   2  13       23.89       22.27      2.53 o 
  -6   2  13       22.87       31.45      2.88 o 
  -5   2  13       66.75       59.21      4.11 o 
  -4   2  13        2.73        3.79      1.49 o 
  -3   2  13        0.00        1.79      1.58 o 
  -2   2  13       21.49       13.90      2.02 o 
  -1   2  13        5.29        6.94      1.79 o 
   0   2  13       17.17       20.77      2.98 o 
   1   2  13        5.73        1.83      2.62 o 
   2   2  13        3.21        4.66      2.07 o 
   3   2  13       11.56        6.48      2.12 o 
   4   2  13        1.07        2.74      1.60 o 
   5   2  13       13.81       11.88      2.33 o 
   6   2  13        4.40        1.46      1.55 o 
   7   2  13        5.87        8.64      3.09 o 
   8   2  13       11.12        3.68      2.48 o 
  -9   3  13        3.05        3.40      1.74 o 
  -8   3  13        8.53        7.29      1.62 o 
  -7   3  13        3.95        4.51      2.04 o 
  -6   3  13        4.89        6.66      1.69 o 
  -5   3  13        0.44        0.37      1.27 o 
  -4   3  13       66.66       64.78      6.13 o 
  -3   3  13        6.66        8.62      1.85 o 
  -2   3  13        0.50        4.19      1.77 o 
  -1   3  13        4.07        4.79      1.77 o 
   0   3  13        0.13        1.82      1.37 o 
   1   3  13        0.08        1.62      1.45 o 
   2   3  13        0.43        2.64      1.69 o 
   3   3  13       36.76       35.19      3.32 o 
   4   3  13        0.86        0.76      1.64 o 
   5   3  13        1.01        3.24      1.89 o 
   6   3  13       21.19       17.11      2.72 o 
   7   3  13        4.59        3.87      2.15 o 
  -8   4  13        1.37        2.07      1.43 o 
  -7   4  13        2.92        3.39      1.67 o 
  -6   4  13       16.86       13.22      1.97 o 
  -5   4  13        1.32        3.37      1.71 o 
  -4   4  13       21.87       22.30      2.84 o 
  -3   4  13        0.07        0.70      1.78 o 
  -2   4  13        0.29        2.64      1.40 o 
  -1   4  13       17.23       17.84      2.61 o 
   0   4  13       30.23       28.65      3.21 o 
   1   4  13        0.10        0.57      1.76 o 
   2   4  13        0.23        3.33      1.20 o 
   3   4  13        3.85        3.91      1.48 o 
   4   4  13       22.50       19.57      2.57 o 
   5   4  13        8.94        6.67      1.56 o 
   6   4  13        5.54        4.00      1.33 o 
   7   4  13        0.01        3.32      2.69 o 
  -8   5  13        0.00        2.31      2.13 o 
  -7   5  13        0.07        1.01      1.76 o 
  -6   5  13        1.22        1.31      1.46 o 
  -5   5  13       25.74       29.57      3.03 o 
  -4   5  13        0.03        1.56      1.62 o 
  -3   5  13        0.28        1.70      1.53 o 
  -2   5  13       29.47       34.93      3.97 o 
  -1   5  13       46.99       46.10      4.68 o 
   0   5  13        0.90        1.34      1.86 o 
   1   5  13        1.20        3.41      1.36 o 
   2   5  13       40.68       38.80      4.72 o 
   3   5  13        0.80        2.65      1.55 o 
   4   5  13       10.72        9.54      1.88 o 
   5   5  13       14.34       10.46      1.79 o 
   6   5  13        0.54        0.93      1.73 o 
  -7   6  13       19.88       14.61      3.06 o 
  -6   6  13       13.19       13.61      4.41 o 
  -5   6  13       12.86       10.05      2.20 o 
  -4   6  13        1.65        3.83      2.04 o 
  -3   6  13        1.63        4.47      1.70 o 
  -2   6  13       11.25        8.19      2.23 o 
  -1   6  13       20.93       20.91      2.57 o 
   0   6  13       54.44       54.25      4.13 o 
   1   6  13        0.45        3.84      1.87 o 
   2   6  13       54.01       55.68      4.71 o 
   3   6  13        7.29        8.24      1.96 o 
   4   6  13       21.76       22.33      2.76 o 
   5   6  13        3.19        4.06      1.58 o 
  -6   7  13        0.30        2.49      1.47 o 
  -5   7  13        9.90        8.06      2.33 o 
  -4   7  13       37.98       45.03      5.56 o 
  -3   7  13        0.51        3.26      3.13 o 
  -2   7  13       31.17       34.55      4.52 o 
  -1   7  13        1.64        5.10      1.67 o 
   0   7  13       14.17       11.85      2.99 o 
   1   7  13       36.50       41.88      5.50 o 
   2   7  13        5.67        7.87      1.97 o 
   3   7  13        0.26        2.64      2.11 o 
   4   7  13       72.79       75.27     11.17 o 
  -4   8  13       10.93       15.59      3.20 o 
  -3   8  13        0.36        3.00      1.79 o 
  -2   8  13       12.56       16.05      3.29 o 
  -1   8  13       31.26       25.54      3.73 o 
   0   8  13       10.05        5.99      2.68 o 
   1   8  13       14.43       10.80      3.12 o 
   2   8  13       12.28       10.35      2.77 o 
   3   8  13        0.06        2.88      2.51 o 
  -8   0  14       80.58       66.25     13.52 o 
  -6   0  14        7.57        9.79      4.85 o 
  -4   0  14       21.68       15.75      4.04 o 
  -2   0  14        0.06        0.04      4.58 o 
   0   0  14       62.49       51.76      7.29 o 
   2   0  14       18.50       19.33      5.84 o 
   4   0  14        5.92        0.67      3.64 o 
   6   0  14        0.68        5.05      2.67 o 
  -8   1  14        5.16        6.91      2.05 o 
  -7   1  14        8.30        8.40      2.94 o 
  -6   1  14      140.27      152.58      7.80 o 
  -5   1  14       18.20       19.51      3.25 o 
  -4   1  14        0.24        1.08      2.11 o 
  -3   1  14        1.56        3.98      2.38 o 
  -2   1  14       21.50       24.40      3.25 o 
  -1   1  14        0.09        2.02      2.49 o 
   0   1  14       17.00       19.02      2.77 o 
   1   1  14        0.20        4.36      1.69 o 
   2   1  14       16.60       11.98      2.18 o 
   3   1  14        4.56        5.67      1.88 o 
   4   1  14       10.77       13.35      2.46 o 
   5   1  14        0.53        3.56      1.54 o 
   6   1  14        2.63        2.56      1.92 o 
   7   1  14        0.66        2.43      2.98 o 
  -8   2  14       15.20       12.46      2.35 o 
  -7   2  14        0.02        2.08      1.89 o 
  -6   2  14        0.00        4.74      1.96 o 
  -5   2  14       17.50       14.61      2.60 o 
  -4   2  14        2.73        2.38      1.78 o 
  -3   2  14        0.05        3.34      1.96 o 
  -2   2  14        2.92        2.60      1.76 o 
  -1   2  14        6.93        6.75      1.90 o 
   0   2  14        0.00        2.38      2.66 o 
   1   2  14        2.65        2.57      2.61 o 
   2   2  14       11.90       12.34      2.44 o 
   3   2  14        0.75        1.66      1.81 o 
   4   2  14       43.33       42.73      5.00 o 
   5   2  14       14.65       12.41      2.31 o 
   6   2  14        6.77        5.98      1.85 o 
  -7   3  14       17.49       13.55      2.20 o 
  -6   3  14        5.60        3.33      1.56 o 
  -5   3  14        0.49        0.20      1.99 o 
  -4   3  14       11.93        9.16      2.30 o 
  -3   3  14        2.24        5.00      2.29 o 
  -2   3  14       34.08       33.03      3.44 o 
  -1   3  14        0.55        2.90      1.70 o 
   0   3  14        2.39        2.07      1.90 o 
   1   3  14        2.79        6.42      2.31 o 
   2   3  14       13.56       12.59      2.44 o 
   3   3  14       15.38       12.45      2.74 o 
   4   3  14        2.61        6.05      1.75 o 
   5   3  14       10.32        7.58      2.41 o 
   6   3  14       41.32       46.85      6.21 o 
  -7   4  14        4.81        5.70      1.63 o 
  -6   4  14        0.24        1.89      1.04 o 
  -5   4  14        1.99        3.96      1.59 o 
  -4   4  14        0.42        3.86      1.99 o 
  -3   4  14        1.21        2.70      1.60 o 
  -2   4  14        1.59        5.13      1.68 o 
  -1   4  14        0.19        1.65      1.37 o 
   0   4  14       10.52       15.55      2.47 o 
   1   4  14        5.08        2.66      2.17 o 
   2   4  14        0.43        1.47      1.95 o 
   3   4  14        1.80        1.65      2.37 o 
   4   4  14        2.72        1.97      1.07 o 
   5   4  14        0.46        2.34      1.38 o 
   6   4  14        2.35        4.39      2.31 o 
  -6   5  14        0.75        3.71      1.61 o 
  -5   5  14        5.11        4.19      1.58 o 
  -4   5  14       20.38       21.32      2.72 o 
  -3   5  14        1.19        4.81      1.38 o 
  -2   5  14        8.19       10.26      1.81 o 
  -1   5  14        0.16        2.03      1.32 o 
   0   5  14       12.62       19.16      3.20 o 
   1   5  14        0.02        2.38      1.69 o 
   2   5  14       24.08       24.53      3.25 o 
   3   5  14       20.42       14.91      2.56 o 
   4   5  14       13.25       10.88      2.09 o 
   5   5  14        9.60        6.36      2.00 o 
  -5   6  14       11.23        9.69      2.44 o 
  -4   6  14        7.68        7.36      2.33 o 
  -3   6  14        1.73        4.05      2.91 o 
  -2   6  14       10.88       11.63      2.57 o 
  -1   6  14        2.85        4.25      1.90 o 
   0   6  14       11.96        8.61      2.24 o 
   1   6  14        2.29        4.03      1.74 o 
   2   6  14        8.33        6.88      1.18 o 
   3   6  14        7.36        5.34      1.46 o 
   4   6  14       23.13       19.55      2.57 o 
  -4   7  14       24.76       29.68      4.45 o 
  -3   7  14        8.72        4.92      2.01 o 
  -2   7  14       41.27       38.85      5.76 o 
  -1   7  14        2.17        3.99      2.16 o 
   0   7  14        0.06        2.56      2.04 o 
   1   7  14        1.62        3.53      1.60 o 
   2   7  14       11.16        9.74      2.90 o 
  -7   0  15        9.96        4.53      2.87 o 
  -5   0  15        2.18        7.58      3.70 o 
  -3   0  15        0.30        1.89      4.80 o 
  -1   0  15        2.09        6.51      3.16 o 
   1   0  15        1.43        3.02      3.65 o 
   3   0  15       32.77       28.70      7.41 o 
   5   0  15        2.70        3.21      2.52 o 
  -6   1  15        1.04        2.98      1.54 o 
  -5   1  15        1.59       -0.51      2.27 o 
  -4   1  15        0.00        1.58      1.73 o 
  -3   1  15       12.33       18.48      3.48 o 
  -2   1  15        6.38        3.68      1.95 o 
  -1   1  15        0.91        0.17      2.19 o 
   0   1  15       35.43       26.67      3.44 o 
   1   1  15        1.08        4.34      2.00 o 
   2   1  15       12.36       11.60      2.87 o 
   3   1  15        6.14        3.68      1.79 o 
   4   1  15        0.02        1.95      1.33 o 
   5   1  15        0.27        1.58      1.76 o 
  -6   2  15        6.32        8.97      2.22 o 
  -5   2  15        0.95        2.12      2.44 o 
  -4   2  15       10.69       11.46      2.24 o 
  -3   2  15       18.06       20.47      3.84 o 
  -2   2  15        5.97        6.24      2.58 o 
  -1   2  15       25.19       20.27      2.70 o 
   0   2  15        0.31        1.38      1.99 o 
   1   2  15       62.18       75.56      5.98 o 
   2   2  15       10.49        6.14      2.34 o 
   3   2  15        8.01        5.99      2.16 o 
   4   2  15        7.76        9.09      2.25 o 
   5   2  15       16.02       14.93      3.84 o 
  -6   3  15        1.94        4.74      1.61 o 
  -5   3  15       17.87       15.89      3.30 o 
  -4   3  15       39.00       38.29      4.59 o 
  -3   3  15        1.21        4.13      1.67 o 
  -2   3  15        3.08        2.88      1.87 o 
  -1   3  15        2.43        3.43      2.11 o 
   0   3  15       10.29       13.82      2.86 o 
   1   3  15        2.78        1.71      2.25 o 
   2   3  15        3.06        3.68      1.29 o 
   3   3  15        3.08        5.04      2.12 o 
   4   3  15        0.12        2.91      2.22 o 
  -5   4  15        8.25        4.75      1.87 o 
  -4   4  15       10.29        7.95      2.20 o 
  -3   4  15        9.01        9.10      2.02 o 
  -2   4  15       22.58       23.71      3.71 o 
  -1   4  15       31.47       37.51      5.69 o 
   0   4  15        2.64        2.28      2.55 o 
   1   4  15        3.88        8.03      2.22 o 
   2   4  15       30.28       26.41      4.37 o 
   3   4  15        9.50       11.10      2.54 o 
   4   4  15        0.02        0.10      2.14 o 
  -4   5  15        7.11        7.61      2.41 o 
  -3   5  15        0.49        3.54      1.94 o 
  -2   5  15       12.07        7.45      2.10 o 
  -1   5  15        0.04        2.18      1.80 o 
   0   5  15       46.29       44.50      8.10 o 
   1   5  15        6.53        8.22      2.73 o 
   2   5  15       11.73       13.61      2.83 o 
   3   5  15        0.04        2.84      1.96 o 
  -2   6  15        5.18        7.14      3.31 o 
  -1   6  15        0.13        3.13      1.92 o 
   0   6  15       15.84       20.03      4.32 o 
   1   6  15        1.59        3.25      2.24 o 
  -4   0  16        0.57        3.99      3.16 o 
  -2   0  16        0.03        2.05      2.59 o 
   0   0  16        4.29        7.54      3.61 o 
   2   0  16        4.79        0.07      2.38 o 
  -4   1  16        0.07        4.06      2.10 o 
  -3   1  16        0.82        2.82      2.13 o 
  -2   1  16        1.25        3.81      2.34 o 
  -1   1  16        3.43        3.48      2.20 o 
   0   1  16        0.27        2.44      1.73 o 
   1   1  16        4.84        4.38      1.90 o 
   2   1  16       10.19       11.26      2.47 o 
   3   1  16        9.63       11.21      2.72 o 
  -4   2  16        3.78        6.40      2.24 o 
  -3   2  16       14.42       16.56      3.63 o 
  -2   2  16        0.12        0.73      2.08 o 
  -1   2  16        0.70        3.65      1.38 o 
   0   2  16        1.22        1.40      2.03 o 
   1   2  16        0.14        2.47      2.83 o 
   2   2  16        0.61        1.09      1.75 o 
  -3   3  16        0.19        2.41      2.51 o 
  -2   3  16        2.57        2.42      1.79 o 
  -1   3  16        2.13        4.94      1.79 o 
   0   3  16        0.11        0.36      1.92 o 
   1   3  16        0.66        0.90      1.92 o 
   2   3  16        1.54        3.77      1.69 o 
  -2   4  16       11.03       12.79      2.59 o 
  -1   4  16       12.64       12.32      2.22 o 
   0   4  16        0.01        4.54      1.33 o 
                                                 
